# Supplementary material for: Multi-omics analyses of the gut microbiota and metabolites in children with metabolic dysfunction-associated steatotic liver disease
Source: mSystems. 2025 Mar 14;10(4):e01148-24. doi: 10.1128/msystems.01148-24 (PMC12013275; doi:10.1128/msystems.01148-24)
Supplement: Table S1 — Metabolomics data. [file msystems.01148-24-s0002.xlsx]

## Sheet: Legend
Table S1: The metabolomics data. The concentrations of all detected metabolites and statistics.
Concentration	The concentrations of all detected metabolites in all samples.
Statistics	The results of the statistical analysis include P values, false discovery rate (FDR) values, and variable importance in projection (VIP) values, all reported following comparisons among the three groups.

## Sheet: Concentration
Metabolite	Class	HMDB	KEGG	QC_1	A26	C2	A27	A4	A1	C4	A28	A8	A5	C8	A29	A9	QC_2	A7	C10	A10	A13	C14	A11	A14	C15	A19	A15	C17	A20	A25	QC_3
Lysine	Amino Acids	HMDB0000182	C00047	12551.8	16456.5	11418.9	22599.4	16947.3	11498.7	4810.96	3963.75	34364.5	23317.4	7833.63	7794.59	3659.82	13284.3	7821.58	5095.81	4697.12	13467	7464.85	1016.36	1957.58	21255.5	20832.6	10104.8	15918.6	7864.07	1891.52	11500.9
Histidine	Amino Acids	HMDB0000177	C00135	1514.06	2859.73	669.525	4633.77	1806.62	658.495	567.578	539.956	3430.72	4882.12	647.991	2252.39	211.986	1584.97	481.372	428.084	4968.23	956.307	425.047	354.736	444.786	3146.95	1817.86	800.707	2341.16	566.528	308.872	1594.84
Ornithine	Amino Acids	HMDB0000214	C00077	1773.51	349.505	2108.82	4189.67	4688.23	805.284	871.49	177.261	877.628	4771.1	810.051	5388.94	825.561	2393.05	1111.17	1016.72	10723.5	1378.1	825.487	541.517	2289.02	6144.75	812.186	1332.26	6724.45	1131.77	414.869	2244.55
Glutamine	Amino Acids	HMDB0000641	C00064	4478.84	10462.3	3208.02	9899.43	13971.2	3068.64	1399.63	660.012	17983.4	19125.9	4076.92	3468.62	1162	4300.4	1956.78	1022.05	1055.23	3297.09	1987.49	772.523	1695.27	8488.21	10424.6	4258.05	3943.47	1308.21	818.696	4501.64
Glutamic acid	Amino Acids	HMDB0000148	C00025	4958.76	4816.71	4457.62	5131.03	7353.86	4591.61	2320.78	600.718	6234.49	13521.2	4512.6	5805.98	3723.44	4825.17	2985.53	3891.92	2284.64	5717.58	3887.75	1674.47	4860.93	6173.68	4846.02	4753.32	4431.11	4802.5	765.207	4890.51
Anserine	Peptides	HMDB0000194	C01262	52.3526	89.3328	3.2948	70.0746	9.3775	20.3413	9.6227	14.9299	33.3527	45.2488	35.6482	57.5953	50.4121	43.7619	18.062	29.1387	10.0457	14.2607	32.3133	6.4974	22.8836	636.721	19.9935	37.2224	125.017	6.3309	4.4547	39.1342
Carnosine	Peptides	HMDB0000033	C00386	65.7265	14.2911	2.5907	64.0457	5.1141	6.3896	3.3704	4.9367	31.6294	30.4502	5.0494	203.312	23.3636	64.6961	4.8833	7.7244	11.6157	20.4041	11.0205	13.479	4.9726	1624.89	26.1107	21.5603	20.2845	4.3209	7.9128	57.3762
Sarcosine	Amino Acids	HMDB0000271	C00213	77.3681	240.039	28.7769	135.437	346.38	25.0295	14.0245	13.8374	37.8386	130.463	34.4935	492.307	66.4705	71.2435	27.3951	26.5104	33.9944	41.871	36.1877	17.1702	32.2238	54.4414	27.2887	116.708	317.51	13.7473	33.29	66.7153
beta-Alanine	Amino Acids	HMDB0000056	C00099	1856.83	395.381	214.061	660.509	3126	537.258	935.968	187.516	1905.98	1163.99	225.496	4126.8	247.891	1847.95	230.874	596.383	12263.5	803.5	212.024	87.3503	411.853	18228.2	199.706	1035.44	3738.06	642.206	239.296	1933.23
Alanine	Amino Acids	HMDB0000161	C00041	16385.4	14597.1	8661.84	31809.9	30232.7	10817.9	6944.13	3658.94	29446.7	28631.4	11988.8	57021	4838.1	17658.7	8796.41	6834.21	23990.8	28943.4	7997.18	3500.35	7559.05	27772.2	16017.5	12586.1	15288.3	11509.1	2052.73	18283.7
Dimethylglycine	Amino Acids	HMDB0000092	C01026	18.3953	34.4427	12.0223	18.0034	66.2774	27.514	14.694	5.9755	16.9972	12.474	9.7734	28.8112	17.8596	20.3534	18.3429	10.5222	17.7123	16.9801	21.3004	9.4493	16.539	102.179	11.9183	15.305	11.8116	16.8521	4.8391	17.3967
GABA	Amino Acids	HMDB0000112	C00334	1030.95	653.036	59.5491	1768.33	783.255	124.417	416.95	37.1685	296.872	13665.8	55.1004	1149.96	98.8166	1092.28	284.333	80.3384	1307.11	644.06	125.252	512.69	204.838	674.229	2445.39	745.752	2135.77	446.856	72.606	1102.4
Serine	Amino Acids	HMDB0000187	C00065	4914.45	7933.68	3818.72	9528.83	10261.5	4300.62	2042.84	790.016	12921.7	10662.7	5377.42	3089.84	2039.68	5082.65	3519.52	2555.42	2038.48	6243.78	3094.79	1124.87	3240.02	6999.27	9015.32	4704.47	4823.94	4097.22	861.761	5226.87
Threonine	Amino Acids	HMDB0000167	C00188	3197.29	5301.54	2386.32	5033.45	7757.49	3121	1311.76	1056.69	5899.09	6809.72	3071.02	6758.69	1379.4	3300.36	2608.82	1439.57	2127.98	4117.83	1922.24	718.4	2075.67	3445.61	5737.62	3033.51	4190.93	2586.49	510.207	3179.22
Homoserine	Amino Acids	HMDB0000719	C00263	89.5807	77.4236	82.7552	139.226	280.109	41.1279	91.4336	20.5911	60.9871	141.227	28.3487	310.582	46.9517	89.3778	24.7083	66.052	169.105	132.347	23.4467	29.2496	147.31	52.9938	38.4367	91.8468	104.567	122.802	14.2078	93.3851
Creatine	Amino Acids	HMDB0000064	C00300	816.178	1728.43	17.596	8184.53	967.525	21.7378	31.496	799.951	50.4293	245.88	21.6074	10927.6	129.556	852.453	16.8801	16.3687	151.03	22.4746	191.376	17.1364	38.3066	89.3417	46.9989	216.115	1549.4	197.877	43.8522	860.787
Hydroxypropionic acid	Organic Acids	HMDB0000700	C01013	773.816	229.94	338.544	3566.13	744.18	163.636	116.35	228.434	319.068	2772.08	176.043	3575.21	218.396	760.41	96.2302	938.333	1461.75	422.581	170.407	580.926	460.488	135.429	129.095	186.466	1843.45	187.33	37.5076	741.944
Glycylproline	Peptides	HMDB0000721	NA	144.548	226.918	54.5412	402.289	296.645	153.431	55.0569	98.7549	550.573	295.275	172.5	255.686	92.3706	128.396	157.96	78.2418	48.2119	246.665	119.155	58.1173	113.682	148.88	201.127	175.008	173.747	123.962	29.0449	128.25
AMP	Nucleotides	HMDB0000045	C00020	8.5249	4.969	9.5087	8.2135	8.4462	7.9816	5.2051	3.2772	4.2114	3.8419	10.5944	7.8827	18.1273	8.5608	14.1107	13.9005	6.1434	13.9418	13.1921	5.7678	17.1838	9.5352	3.7732	12.46	8.2491	12.1676	1.9476	8.5466
Lactic acid	Organic Acids	HMDB0000190	C00186	1214.34	277.587	226.943	3308.38	2720.34	471.688	178.142	4841.81	324.785	10597.6	225.166	1818.42	298.053	1321.47	126.792	1315.22	1103.75	2150.35	390.26	428.97	264.389	503.535	235.332	870.764	1428.03	469.282	151.945	1270.88
Nicotinic acid	Pyridines	HMDB0001488	C00253	781.456	696.089	565.26	790.785	1776.77	673.977	516.61	71.9632	1596.84	1346.37	235.632	1227.91	772.134	844.25	235.908	670.835	1126.96	1186.75	398.491	501.763	1680.44	1309.9	1024.77	1107.32	1570.84	982.763	150.053	883.96
Methylcysteine	Amino Acids	HMDB0002108	NA	6.3785	5.8731	1.6453	9.9273	22.3757	10.8858	1.1931	11.3861	4.4845	15.8236	2.6109	33.3803	9.7559	6.2723	4.0544	8.1836	8.8164	2.7141	2.9712	4.2131	5.5219	5.5516	8.5972	6.5955	7.153	9.193	1.3499	6.6629
2-Phenylglycine	Amino Acids	HMDB0002210	NA	2.2321	0.891	0.328	0.3462	4.4426	0.1977	0.0867	0.2734	1.0825	1.703	0.4543	3.0095	0.317	1.5237	1.2897	0.5896	7.1927	5.9833	0.4865	1.0691	1.6014	0.0363	0.9197	1.3291	1.9168	0.5481	0.2132	1.5911
Tyrosine	Amino Acids	HMDB0000158	C00082	3410.25	4660	1283.59	3610.9	7627.57	3201.21	1682.44	1433.79	8287.54	14460.1	3046.03	6300.19	1086.71	3154.24	2327.48	1314.79	7196.11	2977.91	2005.66	502.038	1396.72	4118.89	4731.29	2098.2	3864.44	2294.2	726.844	3092.87
3,4-Dihydroxyhydrocinnamic acid	Phenylpropanoids	HMDB0000423	C10447	308.188	247.76	5.5788	65.1096	601.779	0.05238	22.4337	180.354	0.05238	117.777	0.05238	12096.9	10.7282	289.111	29.9851	3.1028	322.574	11.6686	0.05238	0.5238	0.05238	416.385	39.9803	2.1069	1308.67	18.5541	143.155	295.452
Asparagine	Amino Acids	HMDB0000168	C00152	248.571	386.804	53.5464	389.924	1151.26	82.3397	39.3399	75.7834	1404.6	1185.52	67.6226	127.336	61.258	198.955	71.0535	47.2405	131.328	174.559	76.4357	32.3143	60.4964	324.74	629.139	85.0764	314.57	47.9159	88.3284	203.165
Protocatechuic acid	Benzoic Acids	HMDB0001856	C00230	148.641	323.631	265.959	377.656	105.07	1.00441	689.483	10.0441	484.444	657.048	1.00441	242.244	34.211	161.47	33.5712	258.075	609.333	264.156	33.8094	106.622	194.625	270.173	189.862	64.4707	180.834	107.916	28.959	152.231
Phenylalanine	Amino Acids	HMDB0000159	C00079	2623.72	3829.74	2267.9	350.841	8405.43	2471.9	2000.88	1168.4	3777.14	8642.81	3186.64	4951.59	1195.79	2274.63	2174.48	1316.56	4890.94	3216.25	1619.43	806.198	1394.98	3197.52	3394.86	2195.25	2356.45	2182.55	1059.1	1922.21
Hydroxyphenyllactic acid	Phenylpropanoic Acids	HMDB0000755	C03672	114.159	15.8386	79.0575	42.721	36.4229	67.0336	75.8537	25.4046	258.477	4122.78	28.5015	536.539	11.6066	123.122	8.8165	34.0427	472.809	148.149	31.9753	18.1785	15.5629	24.4781	52.5198	23.5834	74.5937	66.0728	6.2663	121.322
Glycyleucine	Peptides	HMDB0000759	C02155	173.031	64.0214	135.112	393.259	99.2093	262.176	243.124	103.905	224.998	1194.01	91.6776	400.195	67.8587	176.343	131.508	87.0694	229.891	207.126	75.2078	130.747	106.612	337.902	262.841	253.275	307.426	107.577	23.3257	181.742
Aspartic acid	Amino Acids	HMDB0000191	C00049	5510.37	11709.3	2838.56	6580.84	15680.4	4050.97	1973.75	1068.3	14849	9097.58	3820.6	2147.42	2140.15	5566.65	4357.5	2267.62	2505.73	4826.57	2526.49	1126.99	3826.23	7749.69	9268.57	5006.2	5205.4	2892.92	948.674	5533.25
Glucaric acid	Carbohydrates	HMDB0000663	C00818	20.7879	10.4346	10.0792	65.3249	37.129	20.5177	10.3461	11.6122	55.7549	48.4324	0.46884	57.0154	4.9384	25.4842	14.1697	7.5573	28.2998	11.4906	0.46884	12.6162	0.46884	35.9319	28.9043	27.9894	53.5097	12.2929	4.6884	21.9648
2-Butenoic acid	Fatty Acids	HMDB0010720	C01771	89.2367	44.0532	45.8071	180.559	167.098	44.2829	135.955	5.3275	90.9403	45.0298	440.727	251.365	53.9509	83.4282	18.0756	68.4402	31.415	219.049	98.4407	74.2712	115.65	50.25	30.365	77.6483	79.5954	78.2945	9.2249	80.3904
Pyrrole-2-carboxylic acid	Organic Acids	HMDB0004230	C05942	0.9428	0.8364	0.4543	0.5557	0.5387	0.1259	0.4247	0.0281	0.8864	0.3241	0.3679	1.2332	1.0234	0.5592	0.7692	0.8167	1.0774	2.0941	0.5847	0.3229	0.6279	0.6937	0.1077	1.9998	2.8895	0.369	0.1539	0.7109
2-Hydroxy-3-methylbutyric acid	Fatty Acids	HMDB0000407	NA	206.411	17.9789	9.5952	337.392	233.621	10.6082	0.23362	44.2333	37.8605	4249.87	8.6048	308.877	5.373	202.953	0.23362	0.23362	286.61	288.871	22.1573	8.1718	2.3362	32.4813	127.034	8.4687	25.011	16.4909	9.0623	196.377
4-Hydroxybenzoic acid	Benzoic Acids	HMDB0000500	C00156	23.9383	26.7864	8.4451	57.8125	38.559	7.9708	5.4868	8.0344	49.852	25.559	7.9342	156.176	12.1017	26.0713	8.6645	10.7565	57.2329	36.4825	12.1311	6.5252	10.4095	64.5552	10.469	12.8496	63.6423	9.5218	14.041	26.4671
ortho-Hydroxyphenylacetic acid	Benzenoids	HMDB0000669	C05852	1.7203	1.8348	0.3698	0.9157	2.9231	0.8185	0.7695	0.3575	3.5123	2.4684	0.2946	1.1956	1.5027	1.7202	13.7847	0.8041	3.5146	2.2393	2.9636	1.2835	1.0332	1.5961	1.0745	1.3762	0.9342	1.4232	0.2713	2.2206
Hippuric acid	Benzoic Acids	HMDB0000714	C01586	3.9529	76.6564	0.1448	0.9756	22.9849	1.2188	0.2586	3.8128	0.6024	0.2435	2.9863	1.2943	2.1115	4.0986	1.1901	0.6477	0.1282	0.1414	0.7203	0.6085	0.4906	0.3403	0.2199	0.2766	0.2043	0.7242	0.1718	3.557
N-Acetylalanine	Amino Acids	HMDB0000766	NA	1065.82	111.697	37.8463	761.901	615.72	754.343	38.3605	168.117	387.066	231.063	53.6054	1735.79	143.069	747.224	387.455	256.057	283.948	1639.85	208.324	195.223	459.116	235.051	209.771	1715.92	1441.38	1134.23	48.4566	645.173
Malic acid	Organic Acids	HMDB0000156	C00149	1459.85	716.55	1345.61	1204.75	1260.04	3369.6	1519.09	30.322	156.3	2091.54	2482.13	1495.76	1683.91	1446.69	1793.51	1642.29	748.649	1053.65	1575.33	874.525	2718.65	2986.61	1361.4	2614.15	3164.28	2387.09	148.26	1444.88
N-Acetylaspartic acid	Amino Acids	HMDB0000812	C01042	258.327	194.275	260.279	376.901	673.792	193.274	45.2806	74.8815	490.256	36.9651	19.1321	5312.01	32.264	236.317	262.393	210.256	191.059	606.188	29.2076	99.922	198.468	360.086	82.9915	67.3286	111.174	482.679	74.6038	233.048
N-Acetytyrosine	Amino Acids	HMDB0000866	C01657	246.007	23.8166	6.7044	12.5502	161.754	177.355	3.5382	8.0791	28.3776	14.1181	4.6097	103.322	36.06	204.707	66.2313	61.912	153.85	227.008	54.5177	25.9591	58.763	50.8682	37.5621	403.221	458.524	223.785	12.482	183.248
Ethylmethylacetic acid	SCFAs	HMDB0002176	C18319	3256.08	1252.13	1448.59	2958.68	1501.3	4085.79	3248.05	142.191	4118.44	2411.12	2668.51	2041.11	4579.8	3343.39	8472.51	3785.15	2454.15	5266.21	4782.05	4121.43	4910	1520.35	2750.24	5446.57	1109.1	4464.52	453.207	3392.59
Coumaric acid|4-Hydroxycinnamic acid	Phenylpropanoids	HMDB0041592|HMDB0002035	C05838|C00811	13.6505	6.6259	7.6426	8.4716	8.3395	73.4319	6.6457	3.5524	7.0023	11.7283	5.8364	11.3131	4.2753	13.4632	5.6797	5.3549	14.0765	41.1417	3.9655	4.156	11.3824	17.0295	7.3205	11.2805	9.5005	6.3246	2.9033	13.8732
Indoleacetic acid	Indoles	HMDB0000197	C00954	23.1947	33.434	5.0912	36.4185	7.966	60.0232	15.0181	1.7281	26.7667	25.2938	26.9311	13.288	91.7484	21.7888	6.961	38.8269	6.0719	41.2663	8.4203	25.2276	57.3115	12.3241	10.8798	73.5034	5.2396	17.8967	4.1377	21.498
Fumaric acid	Organic Acids	HMDB0000134	C00122	411.333	720.177	320.639	517.116	583.725	398.028	213.101	28.606	530.719	1222.77	516.975	273.961	210.256	409.279	274.538	313.54	140.665	520.875	406.463	115.123	331.256	934.346	625.136	309.755	556.112	276.769	59.6931	402.236
Glutaric acid	Organic Acids	HMDB0000661	C00489	498.655	155.882	132.606	428.595	226.512	913.23	316.786	29.0777	343.788	372.923	71.201	429.111	861.06	483.012	571.439	795.849	711.454	586.432	1044.9	763.391	1022.46	362.251	310.934	707.937	176.322	733.438	55.8896	487.796
Aconitic acid	Organic Acids	HMDB0000072	C02341	68.8353	122.018	133.343	153.712	164.157	35.2807	9.3415	18.084	62.4899	22.1475	44.2511	44.4472	39.6771	68.0633	0.75457	57.3805	56.6247	114.436	120.738	7.5457	34.6541	217.164	71.4741	57.6047	41.5688	62.0437	34.691	73.8796
N-Acetyltryptophan	Amino Acids	HMDB0013713	NA	43.8928	5.3946	0.2531	8.0771	15.547	49.9249	0.02531	1.4073	5.9915	2.0992	1.0318	11.0409	4.6582	37.2367	8.5069	9.1443	6.0148	47.6484	6.0088	9.9768	13.2107	7.2275	5.2877	49.0306	46.7274	30.6669	2.9775	34.2845
Cinnamic acid	Phenylpropanoids	HMDB0000567	C10438	0.7529	0.719	0.00282	0.2212	0.3987	0.00282	0.00282	0.00282	0.0974	0.00282	0.043	0.6779	0.00282	1.0455	0.2631	0.9432	1.4302	13.7264	0.2204	0.221	0.7379	0.00282	0.0282	0.1216	0.00282	3.9122	0.00282	0.8461
2-Phenylpropionate	Phenylpropanoic Acids	HMDB0011743	NA	177.344	524.111	19.0959	47.6023	94.8369	25.4496	15.3102	32.4481	23.1319	35.3474	52.5135	181.425	382.44	185.568	565.054	184.398	168.768	198.073	40.7851	353.226	656.011	13.953	16.6342	138.201	23.7456	756.863	15.0167	186.086
Hydrocinnamic acid	Phenylpropanoic Acids	HMDB0000764	C05629	429.821	1316.78	45.3137	116.093	229.59	61.6168	35.4923	76.4555	55.587	84.6033	128.589	429.892	974.076	439.933	1339.52	449.831	407.747	485.904	96.9423	871.831	1747.68	28.8195	39.1315	327.557	55.8771	2312.33	34.9034	421.52
Benzenebutanoic acid	Benzenoids	HMDB0000543	NA	1.0711	0.4352	1.2842	0.2115	0.4172	4.0348	0.2192	0.0798	0.1752	0.0936	0.7956	0.2495	1.8143	1.1598	3.9672	2.3009	0.2252	1.1246	1.9232	1.8557	3.5873	1.0447	0.963	2.5341	2.7596	1.8144	0.0493	1.3509
Indole-3-propionic acid	Indoles	HMDB0002302	NA	37.9375	119.457	8.3509	73.8736	14.02	64.7426	18.7854	9.0242	21.6423	13.2557	17.488	36.9356	59.5931	39.6547	40.2856	21.75	143.912	22.083	13.8466	62.8999	41.5949	21.2616	27.348	21.6101	58.9362	56.6848	6.3281	39.9883
N-Phenylacetylphenylalanine	Amino Acids	HMDB0002372	NA	2.1865	1.4329	0.599	3.4323	1.3339	1.7601	0.8615	0.0763	8.7866	3.8868	1.855	1.5112	1.3532	1.812	2.0546	0.5422	1.2787	5.5304	1.94	1.0407	1.49	1.2788	4.2924	3.0195	0.00763	1.3156	0.0851	2.1598
Azelaic acid	Fatty Acids	HMDB0000784	C08261	61.8056	32.1122	47.9343	55.1289	88.4048	89.9987	80.467	12.7943	36.512	16.9614	19.9154	52.6835	112.148	69.3966	109.679	108.097	51.4665	49.713	145.507	27.6479	84.1202	56.35	85.1025	47.2171	119.283	54.425	6.8964	67.7584
Sebacic acid	Fatty Acids	HMDB0000792	C08277	13.058	4.3128	7.5127	12.507	10.9169	18.5028	23.0361	2.124	3.9709	2.6149	3.7056	7.9328	20.4661	13.9754	38.8788	33.2934	5.0734	6.0897	45.0244	11.5101	12.2887	12.1184	9.4624	8.9924	19.8994	23.28	0.9632	13.6987
Ketoleucine	Organic Acids	HMDB0000695	C00233	1171.8	1271.06	1080.89	2613.77	2587.35	810.477	149.445	120.584	3392.47	702.659	1756.41	1164.38	438.954	1210.1	98.579	825.384	478.048	2653.34	1227.22	313.789	373.839	2252.28	1065.78	795.247	1128.32	804.32	121.816	1184.99
3-Methyl-2-oxopentanoic acid	Organic Acids	HMDB0000491	C00671	1044.42	1252.63	1291.53	2673.74	2464.91	1032.75	154.912	89.5689	4356.94	571.831	1970.85	1489.89	517.838	1041.48	104.408	817.912	380.157	2842.25	1344.29	338.429	519.625	2735.76	1334.17	734.994	1153.8	772.946	89.7916	1108.77
Phenylpyruvic acid	Benzenoids	HMDB0000205	C00166	97.0922	96.6527	91.3736	228.813	209.053	74.5997	14.2974	13.0969	288.962	71.1067	117.45	74.4535	25.3193	95.3315	10.1696	80.619	81.174	309.296	89.9269	28.1909	26.3847	198.572	73.688	81.2493	74.6999	70.0229	10.6722	95.5158
Methylmalonic acid	Organic Acids	HMDB0000202	C02170	1826.03	2025.72	138.956	1281.91	1653.72	387.942	2253.2	562.189	406.268	608.562	49.4702	5266.11	152.157	1840.75	173.765	340.558	58.7631	137.981	62.4112	123.544	288.509	3038.66	409.437	357.217	462.068	439.106	654.128	1805.18
2-Hydroxyglutaric acid	Organic Acids	HMDB0000606	C02630	210.728	90.3048	131.235	157.225	142.718	110.658	121.692	65.8119	109.225	3647.72	64.9488	219.803	44.4181	207.366	37.1211	233.396	478.819	356.186	101.002	165.087	142.089	206.216	109.861	78.694	174.453	179.991	60.656	213.354
Glycine	Amino Acids	HMDB0000123	C00037	8554.49	9353.52	3935.55	29213.1	13805.5	3504.04	1709.07	6530.91	15925.2	10222.5	6225.19	40466.5	1873.07	8384.26	2812.91	1798.76	2692.58	7018.96	3168.89	990.437	2399.22	6560.95	8403.44	4310.14	6815.47	3952.82	2759.73	8109.15
Guanidoacetic acid	Organic Acids	HMDB0000128	C00581	21.3244	262.406	0.24992	40.0564	149.347	0.24992	2.4992	5.3057	5.4839	18.9322	5.6707	49.5611	22.1515	24.9201	0.24992	0.24992	59.9949	3.2067	0.24992	4.5541	3.6432	27.0952	4.0416	6.0491	40.6218	3.3221	4.3541	28.4163
Citrulline	Amino Acids	HMDB0000904	C00327	5783.99	6998.11	4489.28	10777.5	16327.4	8173.69	2274.01	2500.18	12434.5	18386.4	6785.64	5837.75	3679.92	5897.95	3877.1	2952.51	3143.77	5158.76	2194.69	1347.31	2509.6	11241.9	5630.76	5669.34	7132.17	4114.57	1010.63	5999.96
Galactonic acid	Carbohydrates	HMDB0000565	C00880	36.7345	7.5054	9.9671	106.62	42.9612	4.2421	1.4692	7.1772	6.0567	13.4835	2.4861	120.916	3.6406	30.1492	200.622	10.0335	188.221	40.4782	1.7724	10.7173	12.5225	15.3232	4.4298	10.6834	56.4747	35.7923	2.5235	40.6862
Gluconolactone	Carbohydrates	HMDB0000150	C00198	184.037	39.7815	43.3932	96.7109	107.71	33.6219	14.6783	19.1069	13.8366	12.8786	25.2409	133.448	60.6415	203.556	4470.68	60.1838	87.8967	88.8093	65.755	58.3772	23.2831	99.3537	21.5609	70.825	80.9528	54.3837	6.182	206.852
Glycolic acid	Organic Acids	HMDB0000115	C00160	157.504	131.979	132.933	86.6121	292.353	121.595	76.5703	172.908	62.3813	77.709	148.259	241.772	228.25	154.677	163.421	157.357	170.518	479.953	134.93	109.955	230.293	108.009	59.0459	206.227	175.023	203.971	32.6662	162.281
alpha-Aminobutyric acid	Amino Acids	HMDB0000452	C02356	1634.47	825.256	248.11	6841.55	3685.39	478.656	243.923	256.124	5680.17	8311.02	944.272	4757.3	310.57	1649.44	167.195	227.36	4008.04	398.589	271.994	54.9618	371.688	1283.04	428.464	760.115	790.143	294.42	74.4314	1444.85
Glyceric acid	Carbohydrates	HMDB0000139	C00258	89.1847	220.029	72.0167	253.363	265.625	12.4474	49.8196	16.9916	113.096	31.9172	12.6636	152.195	14.4501	96.8569	5.3885	16.1213	164.165	256.382	9.1224	58.1454	148.549	178.999	96.2549	63.2148	52.619	33.3277	31.8104	98.2708
Proline	Amino Acids	HMDB0000162	C00148	4319.93	5779.16	976.466	39308.6	6673.69	2942.26	533.811	625.965	9749.3	4236.12	4615.26	2676.94	1476	3879.42	1779.63	1425.47	834.911	2899.24	2263.02	614.575	1872.44	4031.37	5360.58	2073.28	3374.31	2251.46	495.639	3871.75
Acetylglycine	Amino Acids	HMDB0000532	NA	785.633	577.918	378.567	3614.72	1531.36	361.435	109.064	139.281	2855.09	1348.41	189.011	12452.2	100.524	753.856	206.628	111.348	510.091	715.516	243.519	88.182	224.847	385.159	978.259	763.512	798.8	339.543	77.9099	672.664
Pipecolic acid	Amino Acids	HMDB0000716	C00408	351.122	128.336	233.311	203.75	46.3935	1013.5	363.016	11.8499	349.035	175.207	203.514	61.7237	700.744	354.438	365.721	668.557	108.127	324.999	927.725	341.594	437.082	431.452	338.511	712.284	117.852	430.476	30.133	360.92
Erythronic acid	Carbohydrates	HMDB0000613	NA	6.076	4.4775	0.35	7.9287	26.6184	0.6877	0.1156	0.264	1.6268	11.0065	0.4146	45.5396	0.897	5.4035	0.01156	0.3098	32.3781	3.7089	0.01156	2.2619	1.0153	4.5766	3.5695	0.8544	17.3762	0.01156	0.6813	6.4429
N-Acetylserine	Amino Acids	HMDB0002931	NA	295.463	319.66	216.149	707.2	513.819	257.135	62.7933	25.8974	1214.12	413.509	52.4728	1231.31	50.6575	268.212	110.335	69.981	134.076	416.483	126.565	72.1495	140.883	261.266	790.897	520.579	325.435	196.725	17.0333	254.742
N-Acetylglutamine	Amino Acids	HMDB0006029	NA	94.4565	122.483	53.2403	232.049	216.97	72.6109	19.6326	7.3162	491.656	181.803	12.7502	309.945	27.3847	92.8571	29.4412	21.6553	42.4124	81.612	47.5064	26.8189	37.7521	111.911	207.956	204.838	92.2488	27.9976	7.7191	84.5141
Quinic acid	Organic Acids	HMDB0003072	C00296	61.813	6.6526	12.3958	31.383	42.8006	23.1137	17.1012	11.0407	12.7815	14.7453	26.5279	848.165	345.54	61.1905	7.9998	38.4045	91.5215	45.8035	19.628	3.0912	65.5823	52.8864	28.5952	28.0548	27.2253	41.3466	25.2439	67.9651
N-Acetylneuraminic acid	Carbohydrates	HMDB0000230	C00270	515.439	372.817	1259.41	835.18	1548.62	73.1122	60.2663	431.178	434.844	1716.03	695.442	593.997	21.7446	511.41	69.5769	216.313	393.152	1277.89	20.5906	50.9971	499.238	1162.52	310.335	320.97	1888.23	846.788	28.1724	443.909
Acetic acid	SCFAs	HMDB0000042	C00033	137662	135683	75450.8	132916	133918	162242	77520.7	41967.5	124690	110623	27295.3	464086	73549.8	129162	119718	114203	224401	195053	95619.4	162379	134409	77156.5	69759.4	191567	166007	154684	38832.1	125803
Valine	Amino Acids	HMDB0000883	C00183	7729.51	8241.3	3621.48	14344.8	18738	5565.14	2979.9	2404.58	11641.1	25253.4	6131.22	21712.8	2411.11	7477.48	4825.77	2602.84	11300.8	7481.6	4491.99	1396.73	3152.9	6338.78	6811.12	5597.67	5733.46	4901.95	1689.72	6655.8
5-Aminolevulinic acid	Amino Acids	HMDB0001149	C00430	1218.61	644.85	636.374	2699.48	2118.01	1395.4	321.625	129.428	2985.4	1791.75	255.997	14381.4	319.399	1140.69	609.478	452.97	1987.07	3265.73	816.552	412.416	757.376	538.455	881.733	1678.83	912.727	1362.93	87.8808	1043.91
Maltose|Lactose	Carbohydrates	HMDB0000163|HMDB0000186	C00208|C00243	1809.1	571.7	110.984	85.3191	171.107	189.199	65.023	591.383	15108.9	324.603	17.3152	123.143	56.6745	2019.95	53.375	128.391	121.88	40.3456	20.3999	316.289	198.091	349.129	20606.6	532.724	336.226	141.298	31.6103	1842.12
3-Hydroxybutyric acid	Organic Acids	HMDB0000357	C01089	324.879	40.2652	222.55	701.766	27.6295	99.0724	71.9055	15.1698	21.1106	91.4878	316.971	1868.89	62.3533	322.038	19.9795	511.13	1225.94	1450.84	46.2802	242.179	256.516	192.55	61.917	99.5503	998.702	308.983	5.3687	324.931
Methionine	Amino Acids	HMDB0000696	C00073	3269.96	3663.86	2230.05	6548.08	7205.46	3272.96	1459.26	678.891	7520.78	7305.15	2987.75	5352.96	1226.82	3387.98	2656.12	1340.02	3398.93	3568.12	2029.55	843.847	1870.22	4397.25	4696.03	3166.6	3731.25	2258.34	590.708	3210.41
4-Aminohippuric acid	Benzoic Acids	HMDB0001867	D06890	27.5221	11.7353	54.3551	40.6328	29.708	14.3614	9.767	5.8493	75.1449	26.8804	15.5266	72.7011	13.3473	27.0955	9.5124	18.5616	40.3903	28.432	76.751	35.0578	14.796	22.051	24.9078	18.0347	45.1269	20.9216	4.4742	29.9042
alpha-Hydroxyisobutyric acid	Organic Acids	HMDB0000729	NA	28.4191	43.8581	4.5105	20.6224	29.1443	19.3306	50.3119	0.6769	17.9352	0.06769	3.5734	37.0411	15.2493	30.5176	17.1729	9.5385	30.89	83.5964	19.4928	16.2679	8.8921	121.765	64.6139	13.9988	64.3033	44.563	2.1935	27.1227
2-Hydroxybutyric acid	Organic Acids	HMDB0000008	C05984	265.495	102.431	23.364	1095.01	606.632	57.0478	38.9457	170.238	635.915	4080.57	88.0591	239.381	95.0777	273.605	26.1184	41.9324	197.055	160.19	17.1521	15.5635	66.8872	190.85	90.3669	140.982	132.429	24.0773	17.1222	261.134
3-Hydroxyisovaleric acid	Fatty Acids	HMDB0000754	NA	3.1709	10.158	2.0414	1.787	5.8377	5.8656	3.9207	0.3356	4.8814	2.9398	0.5078	3.4353	3.7148	3.493	2.2721	1.6045	7.698	3.701	1.8801	5.2343	1.335	3.7969	3.0897	3.1796	3.1671	1.4479	0.6951	3.3033
Glutaconic acid	Organic Acids	HMDB0000620	C02214	199.391	71.7237	112.848	164.596	163.585	101.192	37.4849	75.7215	125.286	1270.31	60.0786	249.682	46.5952	203.291	42.7527	249.593	305.435	392.085	99.9443	85.6104	157.596	335.03	82.3033	90.1925	172.834	197.286	42.1129	217.263
Isoleucine	Amino Acids	HMDB0000172	C00407	5582.58	6925	4205.27	10930.1	14299.3	4946.83	2158.21	1305.11	13343.3	15786.6	5598.73	10792.1	2204.26	5611.58	3783.22	2265.83	2264.51	5750.93	3684.28	1115.58	2971.95	6466.69	8434.54	4866.57	5837.11	4002.92	1060.26	5575.29
Leucine	Amino Acids	HMDB0000687	C00123	9816.36	11353.9	5946.91	20814	24487.5	7481.71	3788.79	2648.95	20870.6	30247.5	7655.05	22304.5	3132.73	9622.61	6070.74	3458.76	4258.85	9003.81	5502.9	2000.18	4447.04	11444.2	12752.7	7535.5	9308.45	6084.68	2011.55	9678.72
Xylose	Carbohydrates	HMDB0000098	C00181	10571.3	5228.03	5976.23	8494.68	31832	8265.79	3882.97	886.337	8868.3	14327.9	3708.46	4313.73	9026.43	11193.3	6286.11	7398.8	8608.59	18033.5	3536.56	4480.97	17198.8	9912.54	7803.14	14138.7	31520.2	17932.3	1636.64	11772.6
Ribulose	Carbohydrates	HMDB0000621	C00309	224.367	92.1461	95.9841	152.123	1342.06	81.2992	42.9476	22.3452	165.12	210.592	76.2203	104.624	118.66	237.818	44.6144	86.6208	301.214	388.228	1.0909	31.2821	228.949	249.163	275.086	189.828	1315.36	225.183	10.909	250.976
Xylulose	Carbohydrates	HMDB0001644	C00310	217.129	80.4543	104.426	140.64	1292.27	81.6363	35.9829	18.7209	174.455	194.185	92.7094	96.3291	129.467	231.185	37.9331	93.0147	296.307	391.708	17.8493	23.713	206.016	227.056	290.784	173.605	1160.36	242.547	8.6799	248.217
Rhamnose	Carbohydrates	HMDB0000849	C00507	1448.43	2276.01	841.357	5430.58	6488.24	476.207	404.255	512.811	1826.78	1719.13	729.901	1083.84	75.7299	1558.39	109.458	450.875	1386.18	315.286	57.5078	99.9143	1306.15	1144.54	1549.97	533.516	3814.76	647.868	126.192	1600.57
beta-D-Fucose	Carbohydrates	HMDB0003081	C02095	286.519	108.155	156.585	127.735	396.982	95.1162	37.6221	59.9027	91.5679	92.5617	69.6977	307.071	93.4336	298.067	98.3188	232.809	100.282	339.534	57.0601	114.964	191.65	243.823	106.628	232.64	3058.24	949.316	17.1307	302.458
p-Hydroxymandelic acid	Phenols	HMDB0000822	C11527	2.4953	3.0654	0.9599	1.9043	5.8367	0.08507	1.1742	0.08507	4.1032	2.3193	1.3797	2.1469	1.9614	2.2207	1.4909	1.4699	3.9968	11.6771	1.2968	1.1976	2.0356	2.0821	1.5176	1.3652	1.6757	1.294	0.8507	1.903
Fructose	Carbohydrates	HMDB0000660	C02336	203.145	140.28	200.904	143.966	425.507	81.2343	119.185	26.579	340.419	99.2502	170.699	113.034	97.6767	201.045	65.1017	144.236	226.191	151.918	43.6917	542.378	204.679	208.071	246.713	272.917	747.407	149.054	24.1022	212.85
N-Acetylglucosamine	Carbohydrates	HMDB0000215	C00140	1516.45	2449.11	1413.89	3302.84	6895.78	308.021	2593.47	167.237	1078.72	2998.48	1858.46	653.297	146.185	1482.46	247.418	449.598	1643.7	480.498	115.579	178.829	1642.88	1354.87	1888.1	822.293	3065.51	1348.41	151.725	1435.71
Propionic acid	SCFAs	HMDB0000237	C00163	63336.3	57559.3	28250.4	118372	82814.6	58820.8	68990.3	15648.1	86274.4	141521	16205.7	120686	47875.6	61824.3	99250.8	42713.5	113635	93623.8	25479	58116.2	62151	44347.6	41228.4	70307	70220.2	59956	19571.3	59965
Glyceraldehyde	Carbohydrates	HMDB0001051	C02154	1343.28	557.966	705.143	587.435	2270.21	623.901	632.047	525.149	1235.72	1018.84	895.814	1085.57	1151.77	1341.02	565.92	1546.44	1612.19	1230.45	235.976	325.378	1254.2	881.158	1751.12	1201.03	2479.94	1818.69	133.803	1236.64
Homovanillic acid	Phenols	HMDB0000118	C05582	17.486	28.0636	5.2103	23.8573	37.0924	7.9499	3.3844	3.8701	3.7585	148.632	7.031	55.6926	9.869	14.7455	10.0922	7.3887	31.4127	5.3578	6.0012	11.291	11.6296	8.3992	7.7608	8.2259	0.29482	11.5361	2.9482	15.6552
3-(3-Hydroxyphenyl)-3-hydroxypropanoic acid	Phenylpropanoic Acids	HMDB0002643	NA	73.6065	32.3692	6.0015	12.9226	94.9926	4.0833	7.3382	21.8553	7.2798	19.7872	4.1474	1658.46	4.8282	74.5298	4.5182	15.5957	60.7662	13.7702	3.3584	3.2172	5.889	92.0713	5.8612	3.8585	264.809	5.0207	22.8657	70.3942
2-Furoic acid	Organic Acids	HMDB0000617	C01546	1.607	1.4496	1.0859	1.2969	3.5603	2.9888	0.9117	0.9962	3.4247	1.2168	1.9247	3.0787	1.416	1.9841	0.08791	1.4075	2.8861	5.2064	1.3525	2.0465	1.0863	4.7459	1.0818	1.4749	1.9383	0.8791	0.9154	1.393
p-Hydroxyphenylacetic acid	Phenols	HMDB0000020	C00642	286.167	221.338	68.9306	697.39	158.207	26.5795	68.2674	58.2031	282.516	3880.8	91.5355	670.486	50.1401	279.286	12.3433	50.4203	373.155	46.6761	27.8333	19.1575	168.874	388.546	108.769	43.1895	406.745	32.7299	61.2825	257.519
Tryptophan	Amino Acids	HMDB0000929	C00078	1126.35	1461.86	565.585	4707.74	1645.94	811.982	328.724	354.288	2743.19	3102.91	866.202	1899.57	283.857	1028.72	538.106	333.687	553.869	980.665	392.043	195.106	369.232	1342.83	1477.83	668.145	957.581	489.247	221.18	1021.79
Butyric acid	SCFAs	HMDB0000039	C00246	27956	38049.9	510.786	22397.8	37617.9	19089.9	31248.3	12791	21562.1	14736.1	13661.3	41604.2	32903.5	25055.7	41460.9	28918.6	30284.8	31157.4	2490.98	23857.3	34893.2	23447.1	12925	34283.1	34416.9	28420.6	11937.3	25814.8
Isobutyric acid	SCFAs	HMDB0001873	C02632	8682.88	5391	2376.04	6458.17	5018.94	9791.01	6805.26	338.843	10987.6	3840.1	4968.09	4991.26	10471.1	8012.05	20714	8392.31	5961.48	14027.3	7866.32	11137.7	12345.7	4251.59	6752.18	13666.2	3389.05	11235	1127.13	8311.97
Mandelic acid	Benzenoids	HMDB0000703	C01984	1.1186	1.5224	0.3152	0.6226	2.2709	0.4949	0.5878	0.1708	2.2074	0.01708	0.2387	1.098	0.8705	1.6497	5.2748	0.5341	2.6377	3.1484	1.4167	0.705	0.4208	1.0208	1.0459	0.6896	0.9007	1.4196	0.3709	1.1936
Malonic acid	Organic Acids	HMDB0000691	C00383	92.2851	33.3387	6.9181	40.2081	142.652	19.9794	7.6275	30.9373	16.8625	16.7146	7.4266	43.0169	162.819	96.7158	9.3543	6.0906	68.7783	32.9368	10.0934	11.772	13.6707	1459.72	37.7098	31.2837	140.408	9.6287	15.0547	100.719
Phenylacetylglutamine	Amino Acids	HMDB0006344	C04148	17.2425	180.826	0.221	79.4835	62.1849	2.7032	0.3595	11.0343	7.4103	41.2006	0.9165	12.2045	34.9617	16.5486	0.767	0.1888	0.1183	1.0833	0.5625	0.8877	0.4406	0.7706	3.5271	1.6912	0.2483	0.2572	0.0545	16.6586
Tartaric acid	Carbohydrates	HMDB0000956	C00898	1.6306	0.7626	0.5837	1.2601	1.5858	0.3556	0.2039	3.671	0.3411	0.1841	0.87	0.4013	0.491	1.3524	0.5196	0.533	2.0425	1.0898	0.4871	0.2126	0.3169	0.8885	6.6822	0.5481	11.594	0.4319	0.7663	1.2793
Isovaleric acid	SCFAs	HMDB0000718	C08262	4124.12	1931.41	1511.77	5118.47	2211.53	4748.64	3449.29	145.647	5708.88	2914.57	3442.77	3057.61	5166.21	4306.22	12252.3	4630.7	3208.62	7439.68	5634.44	5430.6	6530.93	2385.79	3671.8	7785.17	1468.89	5439.37	618.693	4366.32
Valeric acid	SCFAs	HMDB0000892	C00803	6117.04	1108.83	1615.51	13673.2	2267.43	7617.92	6950.74	281.726	1152.24	567.605	4526.19	1825.26	9040.37	6279.99	17920.1	6666.8	2600.28	12744.3	4345.16	12699.6	16768.4	797.795	470.799	12898	1426.68	8512.4	175.7	6272.23
Phenyllactic acid	Phenylpropanoic Acids	HMDB0000779	NA	94.4205	8.8222	27.745	138.693	64.0684	57.9144	9.1283	26.0376	39.1983	1188.5	14.9844	241.939	5.9222	87.5749	4.4152	17.5197	137.187	410.916	65.1858	12.0708	4.6784	11.6722	27.8121	17.9121	19.0179	21.3904	4.615	88.8899
Oxalic acid	Organic Acids	HMDB0002329	C00209	276.109	144.989	230.644	367.461	385.111	122.505	79.7333	2561.65	73.313	54.3754	170.297	203.714	241.022	270.455	85.7558	177.621	92.7621	201.247	174.341	100.952	207.977	393.349	205.029	237.978	150.318	129.066	180.915	289.602
Maleic acid	Organic Acids	HMDB0000176	C01384	17.9064	25.7721	11.8952	30.6712	25.8889	11.567	6.9724	1.669	29.7594	47.9828	18.4535	13.4078	10.0441	16.5356	10.6205	11.3401	5.1811	17.3744	16.0534	3.2592	17.516	46.5043	33.6422	12.0921	16.6068	9.9034	2.1033	16.9171
Citraconic acid	Fatty Acids	HMDB0000634	C02226	1.5811	0.00449	0.194	0.00449	0.8433	0.00449	0.1451	0.00449	0.0449	2.3397	0.00449	1.5963	2.8261	1.3953	0.00449	0.7974	1.1042	6.2581	14.8828	4.1785	0.00449	0.1117	0.7235	0.9443	0.00449	0.8717	0.00449	1.2668
Methylsuccinic acid	Fatty Acids	HMDB0001844	NA	246.178	71.2563	53.7221	167.625	140.487	471.568	143.142	13.8229	190.781	328.412	30.6989	205.902	332.941	238.14	194.881	269.368	349.926	310.811	665.615	453.731	437.242	223.171	171.51	348.57	117.997	286.01	30.3559	236.514
Adipic acid	Fatty Acids	HMDB0000448	C06104	202.733	51.0635	521.129	74.0722	148.928	283.59	235.751	7.0957	96.9591	20.8621	69.8286	59.4441	225.661	187.565	100.851	307.587	172.419	44.5432	403.757	93.5883	973.835	137.02	130.891	215.27	76.8632	115.413	34.2592	189.136
Methylglutaric acid	Fatty Acids	HMDB0000752	NA	57.9173	2.3996	78.9221	41.0243	8.7114	71.7697	82.3026	0.348	4.0365	4.3154	126.278	7.6647	98.9899	53.189	67.2821	121.75	30.9099	135.635	122.356	29.8623	77.2495	15.5333	6.2785	105.245	4.3336	96.746	2.2376	53.9041
Phthalic acid	Benzoic Acids	HMDB0002107	C01606	8.9167	3.0276	5.5167	5.7589	8.2932	6.6647	3.5936	1.6752	4.9613	3.3152	3.6778	6.1493	21.8443	7.7955	13.2971	10.5245	11.7141	8.4884	13.8107	2.5047	14.3334	8.4667	4.4763	9.0628	10.8431	9.8543	3.7625	8.3378
Pimelic acid	Fatty Acids	HMDB0000857	C02656	23.6991	10.4168	10.2422	25.44	24.755	15.7919	18.1497	1.4306	9.8611	7.4659	9.8842	20.2203	35.0749	18.9496	47.1754	35.2675	2.7595	14.7525	51.2284	11.7172	30.241	29.3817	15.7808	29.7404	44.2379	25.4497	3.6359	22.2129
3-Methyladipic acid	Fatty Acids	HMDB0000555	NA	31.5526	6.3166	9.6882	6.1318	7.9965	14.4466	12.0226	1.1306	7.2047	8.2117	9.7086	6.917	25.2555	29.3175	28.9756	23.8208	15.6211	14.263	354.863	5.1892	30.6119	8.6643	11.4268	18.1846	10.117	25.0842	2.6431	30.2793
Isocaproic acid	SCFAs	HMDB0000689	NA	171.051	135.813	73.8391	4.8333	336.827	76.0079	30.5452	9.8967	113.505	3.8004	120.975	609.443	121.504	173.778	567.745	121.213	641.299	641.483	80.4225	27.4885	77.9365	1.4624	85.7419	299.467	1.6403	276.416	27.6437	173.167
Caproic acid	SCFAs	HMDB0000535	C01585	1378.75	68.0804	67.879	580.707	85.3457	6336.13	252.601	162.312	53.3691	20.8381	190.557	108.182	200.359	1352.4	8619.95	182.829	44.2916	476.319	121.427	1242.8	12384	55.4281	19.3164	296.616	94.4862	242.486	18.9646	1366.39
Suberic acid	Fatty Acids	HMDB0000893	C08278	30.6717	13.344	26.8598	33.006	41.9834	31.294	27.4958	2.5018	10.5633	23.7148	25.7111	23.775	55.9162	30.1778	64.2687	74.71	24.214	19.312	88.5827	13.8721	28.7764	27.8225	21.3579	31.5608	80.536	35.3534	2.4751	29.746
TCA	Bile Acids	HMDB0000036	C05122	30.2818	56.5434	0.5038	348.743	136.79	0.6704	0.6837	12.0448	1.0149	4.4905	0.7012	167.885	0.9775	29.8999	0.8823	0.6872	11.9882	0.7047	0.76	0.679	0.7722	8.5285	0.8125	1.9102	15.0546	0.7665	15.9151	31.0646
Citric acid	Organic Acids	HMDB0000094	C00158	166.866	266.131	279.079	366.121	366.976	99.2699	70.0868	30.2682	227.14	67.5887	35.5304	156.398	37.5069	169.238	45.4605	120.075	144.358	392.317	120.468	88.4302	57.0846	313.883	138.049	107.399	119.636	191.055	102.735	164.247
Isocitric acid	Organic Acids	HMDB0000193	C00311	7.3106	31.9488	6.7793	21.3867	16.1575	3.1999	8.0685	4.3448	2.4493	24.694	3.1619	19.1334	3.0243	14.3113	5.8799	3.2927	52.8707	7.96	3.858	6.7374	17.9421	10.485	4.7382	8.9349	10.3375	4.4727	13.9151	13.1977
4-Methylhexanoic acid	Fatty Acids	HMDB0340508	NA	3.0096	0.7564	3.4283	1.5682	1.0368	12.1878	1.9767	0.2677	2.2445	0.5894	1.1949	4.8874	1.3693	2.8612	20.0351	2.2229	3.5325	10.2763	3.602	3.6818	6.1499	0.5071	0.5998	2.2334	0.2865	4.3182	0.1495	2.6279
Heptanoic acid	Fatty Acids	HMDB0000666	C17714	281.357	4.1268	4.4569	10.5738	4.7241	2918.5	6.789	18.0674	3.8645	7.1074	14.5754	7.5278	10.138	263.527	2488.28	7.1752	8.5446	24.2727	11.2114	27.0332	2276.73	4.7033	3.46	13.9894	4.1085	12.7195	2.0427	265.712
Pyruvic acid	Organic Acids	HMDB0000243	C00022	16813.4	13507.7	9726	65292.6	27540.9	5327.49	2323.12	7807.71	32697.8	23915.6	14939.6	57860.2	4814.97	16955.1	2557.53	7055.18	36172.6	66500.4	9913.83	3533.96	4798.66	13638.9	6828.42	9377.46	9059.01	7316.22	1164.31	17587.8
TDCA	Bile Acids	HMDB0000896	C05463	3.975	6.7857	0.00379	37.1546	0.0683	0.1909	0.0397	17.9445	0.0775	0.2909	0.0581	13.8149	0.3018	3.7734	0.1185	0.0404	0.0651	0.0485	0.0379	0.1123	0.2236	15.2466	0.677	1.8764	6.5476	0.0758	2.0011	4.1626
TCDCA	Bile Acids	HMDB0000951	C05465	9.2266	34.6589	0.61	32.1052	15.2255	1.2296	0.8292	6.6515	1.3222	4.049	1.4327	107.8	1.2228	9.2185	1.3304	1.562	5.2248	1.8266	0.831	1.2391	1.3787	5.8529	0.7926	3.5292	9.7275	1.109	15.2851	8.4354
7-DHCA	Bile Acids	HMDB0000391	NA	1012.7	442.469	3.5278	1009.36	846.271	13.4527	12.4964	30.2417	2673.85	9816.85	4.2888	5777.94	3.3844	1068.5	17.6287	2.6132	793.423	20.3214	3.6233	6.86	12.885	269.624	721.628	246.576	727.548	8.076	123.244	1031.84
Oxoglutaric acid	Organic Acids	HMDB0000208	C00026	264.087	268.063	254.424	404.525	463.062	211.147	24.1811	64.1198	916.353	103.368	287.554	141.674	117.825	253.48	16.4865	321.477	53.5603	790.759	353.343	81.1225	179.822	529.945	323.486	198.672	238.859	265.501	13.6471	239.781
GUDCA	Bile Acids	HMDB0000708	NA	9.5965	1.5921	0.4366	178.352	1.7908	0.2186	0.5759	1.2222	9.2937	6.9464	0.3187	40.5602	0.0821	10.171	0.1553	0.1664	1.0224	1.9606	0.4249	2.0025	0.314	4.1497	4.5051	4.9066	9.2038	1.7983	2.0116	9.0318
Octanoic acid	Fatty Acids	HMDB0000482	C06423	124.742	55.0544	44.1908	101.296	97.2287	769.27	25.5579	22.0439	169.265	40.4233	76.9392	62.9773	161.41	124.629	610.75	54.3484	67.1481	102.932	56.5339	33.9473	459.69	85.8682	46.7603	46.1358	59.8701	46.8342	11.7286	113.326
bHDCA	Bile Acids	HMDB0000664	NA	93.6869	62.4278	1.3214	80.0325	23.1692	15.0359	41.9378	8.5916	356.945	121.381	1.0472	309.212	1.3086	91.1871	3.1217	0.8081	77.4612	59.4102	0.3052	5.4262	5.651	314.693	271.531	190.315	444.803	3.3271	14.6155	93.0001
UDCA	Bile Acids	HMDB0000946	C07880	768.094	699.856	8.8206	1816.66	306.306	100.285	162.419	217.8	1420.12	2228.79	10.8256	3837.2	14.0236	734.669	20.5177	12.1956	674.95	155.311	13.9917	56.6364	50.0933	1521.87	1164.79	1017.4	2819.05	15.0571	218.736	743.552
HDCA	Bile Acids	HMDB0000733	NA	47.5876	30.8724	9.3539	54.5469	8.8394	100.025	52.6001	17.1894	0.55508	51.9086	72.3484	94.1184	76.1963	46.6862	132.266	53.4639	14.6918	6.6359	11.2191	30.5258	79.9761	49.5913	35.5209	93.5634	75.2857	42.8714	5.5508	47.323
CA	Bile Acids	HMDB0000619	C00695	2117.74	2621.19	1.7272	2273.25	2964.79	45.8188	45.7623	1874.14	1894.93	3408.24	4.6705	3019.24	8.5378	2207.7	34.5491	2.6406	2598.79	8.6081	1.8899	15.1966	25.335	187.383	756.39	310.163	1962.75	2.6405	1173.8	2075.51
GCA	Bile Acids	HMDB0000138	C01921	113.919	19.5543	0.2786	2302.75	100.303	0.5366	0.8924	19.7747	35.4989	54.9221	0.288	380.798	0.2159	113.348	0.3167	0.28	4.2798	0.2438	0.2163	5.9507	0.3915	2.312	6.3837	1.2613	8.2496	0.7181	27.2415	121.095
Nonanoic acid	Fatty Acids	HMDB0000847	C01601	14.6299	14.9655	9.3254	13.9172	18.9436	36.9315	14.5484	12.3151	9.9989	18.7989	17.1544	17.0708	19.3351	13.8656	23.1383	14.835	20.337	17.0773	13.4587	16.7537	24.7374	16.3121	9.3998	13.2193	14.8682	14.4427	6.9956	13.5024
Decanoic acid	Fatty Acids	HMDB0000511	C01571	28.662	22.3978	6.7109	12.1283	16.4599	86.2947	63.2629	21.3493	25.1085	29.8516	15.3817	14.2124	86.3428	28.3371	48.9564	16.8985	83.5887	15.643	10.83	41.7642	20.294	12.8299	7.805	21.1972	15.9996	41.2057	9.5015	27.358
isoLCA	Bile Acids	HMDB0000717	C17658	500.824	140.717	323.139	17.7453	2.8641	1148.03	1397.25	53.1795	127.109	17.2739	283.485	58.9054	235.99	498.615	705.193	358.656	5.2064	237.128	362.457	412.616	611.505	454.214	197.087	800.593	18.8445	361.647	6.723	471.369
CDCA	Bile Acids	HMDB0000518	C02528	1737.02	2829.4	5.3106	3254.09	2848.27	67.6205	84.3196	2000.14	1568.3	1873.76	6.5076	4746.03	11.9059	1701.22	28.5209	2.4789	2133.69	71.3983	3.2335	50.0288	56	597.905	460.507	617.396	1707.15	5.2828	975.762	1690.41
GCDCA	Bile Acids	HMDB0000637	C05466	99.8868	18.5822	0.7016	1712.03	27.9155	1.0189	0.6963	28.3911	27.9662	29.6481	0.086	328.536	0.2921	105.056	0.3247	0.2872	4.9019	2.7267	0.5544	5.6285	0.7285	2.431	5.7428	3.3513	33.7668	0.927	16.383	102.36
GDCA	Bile Acids	HMDB0000631	C05464	41.2731	11.4404	0.4492	725.591	0.3148	10.6535	2.4316	52.2826	7.229	6.1039	4.7195	73.8535	3.586	44.1824	4.2373	0.8435	0.2716	0.2489	1.032	1.8893	4.0632	10.6686	28.46	7.8113	8.6939	1.2709	3.0504	42.3683
Undecanoic acid	Fatty Acids	HMDB0000947	C17715	4.3917	1.4612	1.9567	2.7712	1.0697	10.7751	4.1629	1.229	2.1501	13.1156	3.5233	0.8605	3.4018	4.2546	12.314	1.7421	31.9535	4.1052	2.5002	7.1518	4.7832	0.6769	0.6573	5.5219	4.7481	5.1376	0.4297	4.5554
5Z-Dodecenoic acid	Fatty Acids	HMDB0000529	NA	1.5692	2.8422	0.1944	1.8548	0.9116	2.3822	1.6856	1.3332	1.5083	4.1639	0.2122	6.6833	0.4065	1.567	1.1187	0.3253	3.6333	0.9073	0.2772	2.0492	0.4987	1.2776	1.0543	0.7593	1.8054	0.8816	0.2203	1.6624
Dodecanoic acid	Fatty Acids	HMDB0000638	C02679	175.968	38.9794	20.2643	22.5621	36.5461	291.918	241.819	84.2054	139.523	75.9151	77.8743	30.609	876.545	168.752	131.504	75.333	1530.5	86.2303	71.8265	274.201	53.205	25.4477	38.56	54.044	50.5016	136.558	23.0695	171.711
Tridecanoic acid	Fatty Acids	HMDB0000910	C17076	25.0346	5.7805	11.89	27.7865	6.7466	53.5327	34.7328	4.9858	13.642	34.5925	52.9965	10.3808	19.0242	25.4167	47.5914	16.2574	56.2507	71.297	37.5232	31.4203	34.2836	4.2282	4.3262	31.2766	10.7552	44.792	2.4469	26.0764
Myristoleic acid	Fatty Acids	HMDB0002000	C08322	22.0733	16.8047	1.5175	11.324	2.6765	46.404	312.102	7.7709	31.4798	32.4411	2.8841	7.6004	3.1146	22.8284	8.2932	3.2907	29.4854	46.7459	16.0572	52.3786	4.2984	5.369	16.3682	8.2412	7.9976	13.1594	2.3472	22.3525
9E-tetradecenoic acid	Fatty Acids	HMDB0062248	NA	8.0353	7.4897	4.3588	18.8044	13.7917	19.8883	10.6813	6.0007	11.7755	26.7551	4.1756	42.3499	4.7357	9.7133	14.1143	4.5219	15.7967	17.3961	0.23209	19.6379	3.7672	2.3385	10.9791	19.8689	9.2039	8.4336	2.3209	7.9807
Ricinoleic acid	Fatty Acids	HMDB0034297	C08365	32.5157	79.8252	8.9654	50.8416	45.0748	17.199	111.256	43.2655	15.8726	20.1072	9.8758	26.7659	7.8819	31.9793	14.4647	4.8945	108.2	19.3686	3.5172	14.0344	20.8933	15.6725	41.7789	14.522	75.2181	8.7125	11.8445	31.1106
LCA	Bile Acids	HMDB0000761	C03990	2740.06	1354.86	1616.64	361.073	8.3333	10174.2	4822.99	324.179	624.601	167.817	3549.34	619.209	4183.46	2819.36	5141.69	1967.55	71.6282	660.225	3378.84	3699.28	7380.83	3659.75	1960.31	7458.54	203.682	1911.13	139.741	2837.04
bDCA	Bile Acids	HMDB0000438	NA	311.111	190.934	46.7164	304.423	2.0667	934.143	451.085	202.461	64.3911	119.253	265.2	381.208	520.034	304.069	280.198	176.948	39.8076	71.5301	128.711	298.955	676.978	625.491	732.31	509.804	145.411	119.942	43.7489	310.308
DCA	Bile Acids	HMDB0000626	C04483	1632.86	2326.83	253.381	2903.34	12.0767	2054.84	1305.37	2365.71	900.169	1172.19	1110.99	3712.14	1638.46	1618.24	1604.44	873.541	500.969	120.767	484.496	902.241	1654.01	1927.69	1449.68	1706.86	1138.4	663.243	507.501	1632.13
GLCA	Bile Acids	HMDB0000698	C15557	4.7584	2.7279	2.1474	4.3712	0.0634	8.7294	2.0275	1.0252	3.1389	0.6429	4.1754	3.9237	0.6632	4.9759	2.8163	0.6632	0.0077	0.8887	2.1503	1.0459	2.9888	6.7306	6.1364	6.9698	0.331	1.2923	0.361	4.8258
Myristic acid	Fatty Acids	HMDB0000806	C06424	171.717	193.209	47.8128	77.5249	68.7385	365.48	430.959	105.637	197.101	208.777	239.305	115.466	255.973	165.829	138.586	126.499	274.784	273.225	126.864	464.332	106.411	43.9065	59.4408	104.123	90.3431	221.367	52.1806	156.416
9-Pentadecenoic acid	Fatty Acids	HMDB0029765	NA	13.1506	1.4659	20.0433	33.2744	2.8942	17.1822	8.0685	0.6212	8.0334	149.578	7.1246	2.8225	2.0203	14.0238	8.1874	3.3228	85.3309	6.3195	12.9501	4.3499	4.0522	0.8907	4.8418	6.419	38.6418	7.4729	0.2827	16.7689
Pentadecanoic acid	Fatty Acids	HMDB0000826	C16537	311.554	78.8656	185.278	366.947	215.05	396.745	414.6	56.3051	203.792	481.805	591.496	163.995	65.5874	307.129	339.335	197.195	324.039	435.82	550.797	175.176	323.152	134.29	50.5422	464.5	160.046	639.878	40.3755	264.225
Palmitoleic acid	Fatty Acids	HMDB0003229	C08362	296.232	500.628	93.8406	416.311	542.917	249.676	740.414	177.894	551.78	804.688	51.2342	663.09	62.2338	352.64	176.403	69.0158	470.1	476.625	109.257	686.421	176.776	93.7752	426.589	216.842	402.984	157.271	87.3553	307.42
10Z-Heptadecenoic acid	Fatty Acids	HMDB0060038	NA	39.1566	24.8302	80.129	87.8166	24.5751	26.3086	44.8613	15.467	36.8456	524.408	10.5421	30.4824	3.7207	41.998	25.6988	15.0572	78.8712	72.0526	13.0723	50.0794	14.1461	7.5082	19.944	34.7766	140.575	27.5906	5.2796	39.6654
10-Trans-Heptadecenoic acid	Fatty Acids	NA	NA	26.853	61.3854	29.7	38.5103	20.0144	91.4552	200.151	1.6454	27.1946	349.689	75.0965	107.122	27.5411	31.3246	269.944	18.3437	26.1586	93.8733	41.1218	53.6337	39.8978	67.093	67.7504	29.3926	54.7826	34.2938	1.1309	22.683
alpha-Linolenic acid	Fatty Acids	HMDB0001388	C06427	710.36	1349.33	42.5721	1093.9	747.37	126.8	48.2221	413.518	208.264	2719.35	49.1087	599.033	91.3007	756.92	34.1895	30.042	375.444	83.8963	28.1868	1175.96	1103.75	40.8003	121.642	81.9908	8021.44	170.709	135.648	655.776
gamma-Linolenic acid	Fatty Acids	HMDB0003073	C06426	57.5307	146.696	10.4107	93.2596	43.7404	18.3992	23.9521	38.2942	39.9238	224.047	10.7353	127.583	6.1382	62.4956	7.0126	3.0768	51.6952	12.6388	3.0334	424.217	49.0965	6.26	41.7594	14.4498	387.58	21.3372	17.4403	52.0116
Linoleic acid	Fatty Acids	HMDB0000673	C01595	4621.88	14109.9	583.716	9799.45	12911.8	2920.3	1377.13	3356.4	6482.9	13132.6	1048.16	6814.28	780.822	5027.97	3533.26	700.706	5801.83	1034.18	339.005	7831.78	3912.37	518.685	1709.12	1183.08	11973.2	1628.83	1629.63	4545.87
EPA	Fatty Acids	HMDB0001999	C06428	18.2753	47.8785	8.5383	89.1213	15.1119	4.23	27.6562	15.5217	16.3175	51.6181	5.6255	119.37	2.7226	17.252	4.4412	2.5834	53.6284	24.9768	4.2187	7.5887	4.7931	3.2502	3.1643	8.8288	7.4139	4.5671	7.4132	16.3668
Arachidonic acid	Fatty Acids	HMDB0001043	C00219	305.123	880.167	34.2557	1620.76	261.139	72.033	231.397	296.285	338.985	917.929	47.7769	1522.94	25.6216	268.771	24.2824	11.5507	815.515	450.526	20.6194	150.219	143.379	63.032	38.7184	136.807	219.979	78.6416	102.919	339.65
Dihomo-gamma-linolenic acid	Fatty Acids	HMDB0002925	C03242	113.259	226.425	51.5026	288.268	56.2844	101.06	220.474	97.2352	373.696	581.962	6.9356	464.47	0.4467	138.235	23.1932	6.0437	322.888	308.149	3.6724	77.9176	21.2151	170.755	403.236	56.138	63.1917	13.6727	92.1578	93.2977
DHA	Fatty Acids	HMDB0002183	C06429	123.774	372.335	35.4775	608.76	62.9753	83.089	84.3422	155.308	114.971	548.46	18.649	798.193	3.667	128.643	17.853	11.385	505.217	265.088	5.2167	43.2828	16.3042	12.7546	32.6275	39.3622	88.6269	16.6626	52.5719	108.773
DPA	Fatty Acids	HMDB0006528	C16513	71.0747	70.7084	64.0332	152.956	7.7582	44.7811	112.595	24.8542	165.466	213.697	3.2033	173.934	1.1542	71.7618	6.8356	2.3376	87.6249	134.688	1.6396	39.0815	5.2079	84.9839	371.512	35.7112	69.7714	7.1822	47.2324	62.9015
DPAn-6	Fatty Acids	HMDB0001976	NA	15.6349	62.8867	2.3415	52.7736	6.7817	36.6653	20.4809	38.1426	29.8384	41.6797	1.6953	59.2614	0.3414	17.9438	2.5518	1.2873	52.772	76.2284	0.5369	5.9987	1.6766	6.2681	19.1808	7.2876	42.9162	2.3855	11.3496	14.4143
Succinic acid	Organic Acids	HMDB0000254	C00042	3285.76	3605.07	332.435	3307.94	5033.62	665.487	2189.72	1353.66	1765.26	1288.4	99.4013	11961.7	255.519	3356.32	218.381	537.348	83.6591	304.676	107.853	206.657	430.793	9574.03	1098.91	571.438	735.558	667.005	922.89	3321.93
Citramalic acid	Fatty Acids	HMDB0000426	C00815	16.5862	5.3765	10.7223	18.7534	44.8304	8.5744	1.1107	5.7714	4.8376	32.9973	1.3598	59.3448	3.2724	17.1349	0.11107	5.5513	24.6977	52.1278	28.2322	57.4754	3.1011	9.968	26.679	17.8577	4.1875	17.0276	2.9132	17.6808
Oleic acid	Fatty Acids	HMDB0000207	C00712	7864.03	20260	3416.37	21611.8	27684.9	9786.21	4442.58	3550.85	12779.7	11781.1	5748.06	9837.45	4904.45	9702.37	5846.15	2309.19	10853.1	7750.46	1647.29	25300.6	10230.5	1705.51	2857.04	6340.27	23577.9	7959.21	1892.05	9260.96
10Z-Nonadecenoic acid	Fatty Acids	HMDB0013622	NA	5.9626	8.0657	1.0388	7.707	0.3379	3.8207	11.244	2.9612	6.5056	9.6563	0.03379	3.0343	0.03379	4.4826	2.9285	2.2321	7.7469	15.16	0.03379	15.354	0.5213	0.8501	5.9465	13.0992	6.2021	3.6077	2.7436	2.2267
3-Hydroxyphenylacetic acid	Phenols	HMDB0000440	NA	41.7055	4.5869	17.8836	3.9982	3.7889	22.9743	81.2897	2.5956	50.0511	0.20981	3.0386	0.20981	97.5534	41.358	18.2	49.8323	69.9769	110.877	38.4294	134.359	70.8869	3.7585	2.0981	27.9878	2.7086	104.025	12.4942	38.9269
Carnitine	Carnitines	HMDB0000062	C00318	219.34	541.479	42.216	1152.73	461.238	256.023	48.5897	116.438	165.514	266.541	90.6361	999.533	105.226	225.486	31.085	104.5	382.072	78.1099	113.769	103.876	190.421	518.389	110.221	174.268	89.835	64.6784	33.8971	217.391
Propionylcarnitine	Carnitines	HMDB0000824	C03017	1.1926	0.2957	0.1052	19.4421	1.9536	0.1422	0.0724	1.6105	0.1695	0.2766	0.00724	3.5785	0.2	1.198	0.00724	0.00724	0.156	0.1584	0.1298	0.1983	0.1963	0.2961	0.1224	0.2423	0.1081	0.1408	0.00724	1.2742
2-Methylbutyroylcarnitine	Carnitines	HMDB0000378	NA	0.3183	0.4639	0.00108	2.9304	1.7367	0.00108	0.00108	0.914	0.151	0.4196	0.0572	1.4753	0.0226	0.3372	0.00108	0.0271	0.3089	0.0428	0.0517	0.0188	0.0215	0.3631	0.0307	0.00108	0.0164	0.0108	0.0487	0.3094
Glutarylcarnitine	Carnitines	HMDB0013130	NA	1.4198	4.9483	0.00203	3.0952	8.1009	0.2565	0.00203	0.1363	3.9215	1.6069	0.00203	2.144	0.4375	1.0695	0.00203	0.00203	0.479	0.00203	0.00203	0.1153	0.00203	2.4566	2.3564	0.0219	0.00203	0.0203	0.1712	1.3003
Adipoylcarnitine	Carnitines	HMDB0061677	NA	0.7129	1.1756	0.0428	1.9377	2.7717	0.00163	0.00163	0.3349	0.8878	1.2431	0.0694	4.3256	0.0377	0.6174	0.00163	0.00163	0.5241	0.0391	0.1143	0.00163	0.0435	0.8433	0.7982	0.00163	0.0163	0.00163	0.11	0.5841
Dodecanoylcarnitine	Carnitines	HMDB0002250	NA	5.1495	3.0906	0.0142	34.5544	5.0607	0.0758	0.0048	9.8337	1.3495	14.2032	0.046	59.1473	0.03	5.0328	0.0102	0.0296	9.0235	0.0238	0.0061	0.0217	0.0319	2.4423	2.0505	0.0453	0.5735	0.0102	0.5104	6.5727
Tetradecanoylcarnitine	Carnitines	HMDB0005066	NA	5.1897	4.8832	0.1079	14.2995	3.0186	0.4843	0.0111	4.5937	2.1468	36.5129	0.1162	43.9185	0.0268	4.8172	0.0538	0.052	19.6001	0.1914	0.0361	0.8443	0.2806	0.9608	4.2182	0.2889	3.333	0.0458	1.0722	6.0268
Palmitoylcarnitine	Carnitines	HMDB0000222	C02990	26.0384	28.9707	0.7544	62.3064	9.6175	7.3453	0.3388	13.8091	18.4058	218.886	1.1639	138.368	0.1935	24.6626	0.4736	0.258	52.2128	3.0969	0.0951	30.3341	4.2258	10.9527	40.5569	7.8107	26.9234	0.1289	6.1383	23.4683
Oleylcarnitine	Carnitines	HMDB0005065	NA	19.0434	15.1573	0.7934	45.0651	9.8135	4.2375	0.0786	16.6935	11.057	142.464	1.2743	141.072	0.2265	18.9478	0.2992	0.339	51.5751	5.1656	0.1866	24.9398	7.7952	10.8503	42.3204	9.0668	23.4019	0.043	6.5524	19.3726
Linoleylcarnitine	Carnitines	HMDB0006469	NA	13.4806	8.0035	0.2739	45.0839	9.0072	0.8325	0.0191	14.2074	3.3852	102.824	0.2487	119.183	0.0871	12.9363	0.1881	0.1012	23.3052	0.1795	0.055	1.9112	1.1605	1.5148	21.1806	1.7727	10.7439	0.0148	4.9161	14.6905
Stearylcarnitine	Carnitines	HMDB0000848	NA	21.1621	19.2268	0.9577	60.408	13.4199	6.1282	0.5271	19.9023	11.0986	171.52	0.9839	152.618	0.05271	19.7438	0.5909	1.268	55.4998	5.6291	1.0541	30.5875	7.7939	9.2358	50.443	9.5156	24.804	0.6516	9.1735	20.6614
Glucose 6-phosphate	Carbohydrates	HMDB0001401	C00092	45.1284	10.6454	9.8611	14.1545	12.8196	36.3193	9.6143	10.8502	6.6862	9.6364	145.445	18.8999	125.493	35.9076	84.1878	158.178	9.8786	24.2315	41.1184	6.9426	12.0558	10.9393	0.45641	22.7844	16.1517	85.7222	4.5641	33.2572
GLCA-3S	Bile Acids	HMDB0002639	C11301	3.2734	4.0195	0.0226	27.5971	0.1504	0.2256	0.0108	26.6843	0.2152	5.9831	0.0079	2.824	0.00079	3.3686	0.1068	0.0214	0.1472	0.0345	0.0357	0.4726	0.2876	11.0037	0.022	1.2797	4.0968	0.1677	1.1357	2.7626
LCA-3S	Bile Acids	HMDB0000907	NA	49.2036	24.0159	0.189	272.433	11.6529	4.5738	0.2514	19.8058	0.5775	104.584	0.0409	0.591	0.0168	49.0911	0.3808	0.1757	0.8695	0.00168	0.0869	0.2998	9.3814	905.702	0.4437	2.2247	56.9105	3.2696	0.00168	39.6162
NorCA	Bile Acids	HMDB0255727	NA	9.2247	7.8536	1.6199	13.4061	17.2347	5.008	5.992	2.0719	18.9861	9.794	4.6099	29.8404	5.6607	8.2357	6.4888	5.9271	13.2542	1.363	2.6391	0.8891	6.03	10.6622	14.6051	15.2339	16.7184	3.8118	1.076	8.9814
NorDCA	Bile Acids	HMDB0304947	NA	0.6589	0.3411	0.0131	0.5226	0.3432	1.0189	0.4171	0.8993	0.1694	0.1536	1.6491	0.1963	1.5209	0.6163	2.2637	0.5583	0.1485	0.0699	0.4676	0.1878	0.7167	0.2369	0.1358	1.4237	0.323	0.7917	0.0184	0.5301
UCA	Bile Acids	HMDB0000917	C17644	896.308	522.469	0.9759	1343.79	169.479	8.8589	56.5267	90.9644	1667.28	4901.94	2.8091	2983.64	3.8604	910.797	11.4456	0.09759	462.18	2.5979	1.6787	4.8527	7.3578	1077.82	1984.18	160.482	1577.99	0.09759	157.835	882.34
2,2-Dimethyladipic acid	Fatty Acids	NA	NA	22.7068	2.707	20.1036	3.6542	12.3695	46.3235	25.4064	0.23825	2.3825	0.23825	12.5496	4.6698	56.768	22.8072	19.3532	44.1056	32.3485	26.0816	51.3795	2.8793	59.2012	7.2544	14.8507	38.6728	23.689	56.7595	0.23825	21.9912
7-KetoLCA	Bile Acids	HMDB0000467	NA	296.38	273.162	7.5877	192.026	41.5699	0.75877	16.8635	19.8797	1826.66	656.107	0.75877	1115.12	0.75877	307.561	13.866	0.75877	246.677	308.089	0.75877	69.7135	20.389	1014.28	455.947	472.443	388.802	0.75877	96.8092	296.117
12-DHCA	Bile Acids	NA	NA	578.914	675.232	0.02253	567.046	666.78	4.3471	4.9764	160.878	2609.82	1485.35	0.02253	3607.59	1.4651	599.857	2.3162	0.2253	3683.39	21.3975	1.7315	3.9144	10.5326	49.4135	116.254	94.8824	333.936	0.02253	240.061	575.654
12-KetoLCA	Bile Acids	HMDB0000328	NA	1277.33	1394.13	548.051	417.805	3.8086	4280.16	434.499	374.365	799.873	28.9036	719.087	995.199	1053.13	1270.92	151.167	961.408	293.678	1119.35	1416.13	2116.46	1455.69	3380.76	1593.35	709.876	284.869	970.87	86.0835	1288.9
Indole-3-carboxaldehyde	Indoles	HMDB0029737	C08493	38.7987	17.9313	9.801	53.0468	6.2466	31.7925	18.9109	4.4237	50.0982	14.1463	55.8455	12.4428	34.105	46.0065	34.1045	25.3653	7.2415	205.419	43.4966	42.5241	57.6091	32.893	15.7051	35.5928	25.0192	64.7555	1.4772	44.0278
N-Acetylhistidine	Amino Acids	HMDB0032055	C02997	26.1962	21.5498	14.3227	67.9749	22.82	12.1448	10.2161	7.7093	112.201	88.8565	10.2615	164.654	13.3236	32.6852	12.2713	15.3904	108.452	21.296	13.9074	9.993	13.939	84.6263	25.9877	36.5876	85.6028	25.6939	5.092	32.4685
2,2-Dimethylsuccinic acid	Fatty Acids	HMDB0002074	NA	59.9679	2.9676	82.4784	43.6483	9.6597	73.3019	87.3674	0.4157	4.1053	4.6473	131.261	8.3711	98.4073	55.532	68.9067	126.901	32.2349	133.118	124.08	31.1153	79.5639	15.9016	6.7373	106.433	4.3031	99.7379	2.5544	55.0824
Indolelactic acid	Indoles	HMDB0000671	C02043	17.1759	7.1789	6.6794	66.2586	8.709	10.1822	2.5805	5.7578	14.3205	197.505	3.5167	57.934	3.8338	18.2532	2.3434	7.1131	18.6173	9.9364	4.7624	4.0786	3.0355	10.2142	4.9056	5.3047	12.0922	7.563	1.6479	16.2173
1-Methylhistidine	Amino Acids	HMDB0000001	C01152	42.1569	130.569	5.6069	44.8693	185.141	7.8011	5.8193	11.2124	46.7205	80.7534	7.8641	127.132	7.7706	42.5174	6.0451	8.169	65.6903	9.7205	5.2128	8.0594	7.9416	371.896	7.2146	14.9847	60.9497	6.497	14.2474	38.7309
4-Hydroxyproline	Amino Acids	HMDB0000725	C01157	34.3852	41.4681	4.26	141.395	53.1694	7.1332	14.7038	4.2178	69.4546	39.7412	5.4424	125.271	10.0858	35.1137	2.2417	10.7383	11.4107	48.1382	10.4177	9.197	10.5536	65.0776	41.9621	133.917	92.8062	14.5281	4.1945	35.1874
gamma-Glutamylalanine	Peptides	HMDB0006248	C03740	96.4063	79.0313	145.81	260.627	211.178	62.2259	39.3326	0.64023	216.997	323.391	105.002	135.567	40.5927	95.1218	88.9722	51.1349	43.2695	190.792	96.5522	17.064	62.695	80.1223	160.538	84.9172	62.582	93.0233	6.4023	93.46
DCA-3S	Bile Acids	HMDB0002504	NA	185.838	39.5902	0.46978	1042.28	26.4847	0.46978	0.46978	0.46978	0.46978	0.46978	0.46978	0.46978	0.46978	182.603	0.46978	0.46978	6.5683	0.46978	0.46978	0.46978	12.535	3365.72	6.6714	0.46978	1065.77	4.6978	0.46978	171.32
GDCA-3S	Bile Acids	NA	NA	8.8497	2.1819	0.13405	199.991	0.13405	0.13405	0.13405	20.0754	0.13405	8.4831	0.13405	9.1805	0.13405	8.9185	0.13405	0.13405	0.13405	0.13405	0.13405	0.13405	0.13405	4.2841	0.13405	0.13405	9.4084	0.13405	1.3405	9.1514
GCDCA-3S	Bile Acids	HMDB0002497	NA	6.1859	4.3075	0.00091	138.201	4.75	0.00091	0.00091	3.114	0.0091	5.9009	0.00091	11.2601	0.00091	6.5065	0.00091	0.00091	0.5953	0.00091	0.00091	0.00091	0.00091	1.9699	0.00091	0.00091	15.4273	0.00091	2.6081	6.2046
Imidazolepropionic acid	Imidazoles	HMDB0002271	C20522	1339.31	40.5008	4.9397	3137.64	916.617	29.7829	145.667	127.28	17.8627	4857.06	30.437	5339.08	19.7062	1370.96	88.1791	38.0238	3469.96	1985.31	49.6998	17.2712	73.088	786.876	1850.78	412.399	1014.32	31.5497	140.044	1346.33

## Sheet: Statistics
Name	Class	HMDB. ID	KEGG. ID	P value(three groups)	FDR	test.method	VIP
10-Trans-Heptadecenoic acid	Fatty Acids	NA	NA	0.259590121239989	0.778770363719968	kruskal.test	1.1226163270438
10Z-Heptadecenoic acid	Fatty Acids	HMDB0060038	NA	0.8710099329648	0.939939012865031	kruskal.test	0.849880414035104
10Z-Nonadecenoic acid	Fatty Acids	HMDB0013622	NA	0.214237093678292	0.724325411959941	kruskal.test	0.809981624847012
12-DHCA	Bile Acids	NA	NA	0.0834772685020851	0.719878962287193	kruskal.test	1.24089020405814
12-KetoLCA	Bile Acids	HMDB0000328	NA	0.880458321403541	0.939939012865031	kruskal.test	0.257297875904692
1-Methylhistidine	Amino Acids	HMDB0000001	C01152	0.421836760544069	0.839280281901059	kruskal.test	0.948790270451279
2,2-Dimethyladipic acid	Fatty Acids	NA	NA	0.452744237048315	0.854652813726373	kruskal.test	0.7058121241424
2,2-Dimethylsuccinic acid	Fatty Acids	HMDB0002074	NA	0.236077201229418	0.741252214861807	kruskal.test	0.944954490730383
2-Butenoic acid	Fatty Acids	HMDB0010720	C01771	0.509927605425094	0.854652813726373	kruskal.test	1.13261904603797
2-Furoic acid	Organic Acids	HMDB0000617	C01546	0.746210719574163	0.893643482898692	kruskal.test	0.570978882843738
2-Hydroxy-3-methylbutyric acid	Fatty Acids	HMDB0000407	NA	0.347562533459276	0.792508714999814	kruskal.test	0.768613957165088
2-Hydroxybutyric acid	Organic Acids	HMDB0000008	C05984	0.334384237526985	0.791376028813865	kruskal.test	0.761557849103036
2-Hydroxyglutaric acid	Organic Acids	HMDB0000606	C02630	0.833619661525643	0.924353545651111	kruskal.test	0.701847782383064
2-Methylbutyroylcarnitine	Carnitines	HMDB0000378	NA	0.577970088189159	0.854652813726373	kruskal.test	0.776183819629247
2-Phenylglycine	Amino Acids	HMDB0002210	NA	0.188440866106013	0.719878962287193	kruskal.test	1.16674092031518
2-Phenylpropionate	Phenylpropanoic Acids	HMDB0011743	NA	0.134709406554762	0.719878962287193	kruskal.test	1.69720606284841
3-(3-Hydroxyphenyl)-3-hydroxypropanoic acid	Phenylpropanoic Acids	HMDB0002643	NA	0.826257218950592	0.924353545651111	kruskal.test	0.865939217978917
3,4-Dihydroxyhydrocinnamic acid	Phenylpropanoids	HMDB0000423	C10447	0.82403959679673	0.924353545651111	kruskal.test	0.829721886873897
3-Hydroxybutyric acid	Organic Acids	HMDB0000357	C01089	0.62145963634447	0.893643482898692	kruskal.test	0.786535867480659
3-Hydroxyisovaleric acid	Fatty Acids	HMDB0000754	NA	0.184727940371822	0.719878962287193	kruskal.test	1.33549167250361
3-Hydroxyphenylacetic acid	Phenols	HMDB0000440	NA	0.25611664473289	0.778770363719968	kruskal.test	2.01182826391229
3-Methyl-2-oxopentanoic acid	Organic Acids	HMDB0000491	C00671	0.559104668242246	0.854652813726373	kruskal.test	0.877923494762277
3-Methyladipic acid	Fatty Acids	HMDB0000555	NA	0.580134384714695	0.854652813726373	kruskal.test	0.944847194404724
4-Aminohippuric acid	Benzoic Acids	HMDB0001867	D06890	0.192366735453474	0.719878962287193	kruskal.test	1.40026780460104
4-Hydroxybenzoic acid	Benzoic Acids	HMDB0000500	C00156	0.817782523713034	0.924353545651111	kruskal.test	0.976043009060818
4-Hydroxyproline	Amino Acids	HMDB0000725	C01157	0.90942290138679	0.944912575587251	kruskal.test	0.934658838953135
4-Methylhexanoic acid	Fatty Acids	HMDB0340508	NA	0.619080182267763	0.893643482898692	kruskal.test	1.23324308204636
5-Aminolevulinic acid	Amino Acids	HMDB0001149	C00430	0.19163019878057	0.719878962287193	kruskal.test	0.816520279464623
5Z-Dodecenoic acid	Fatty Acids	HMDB0000529	NA	0.179488819905542	0.719878962287193	kruskal.test	0.930150009911864
7-DHCA	Bile Acids	HMDB0000391	NA	0.0936124952084666	0.719878962287193	kruskal.test	0.896881648975749
7-KetoLCA	Bile Acids	HMDB0000467	NA	0.353628673758453	0.792508714999814	kruskal.test	0.686350650056664
9E-tetradecenoic acid	Fatty Acids	HMDB0062248	NA	0.040867599790962	0.719878962287193	anova	1.20077530639334
9-Pentadecenoic acid	Fatty Acids	HMDB0029765	NA	0.689445152374308	0.893643482898692	kruskal.test	0.610052000877926
Acetic acid	SCFAs	HMDB0000042	C00033	0.233655821679479	0.741252214861807	kruskal.test	0.806737182041128
Acetylglycine	Amino Acids	HMDB0000532	NA	0.509927605425094	0.854652813726373	kruskal.test	0.852395705144714
Aconitic acid	Organic Acids	HMDB0000072	C02341	0.521971214675007	0.854652813726373	anova	1.02640438197345
Adipic acid	Fatty Acids	HMDB0000448	C06104	0.0882508079850725	0.719878962287193	kruskal.test	0.639908354511586
Adipoylcarnitine	Carnitines	HMDB0061677	NA	0.578868620150883	0.854652813726373	kruskal.test	0.886315895418313
Alanine	Amino Acids	HMDB0000161	C00041	0.660323788895921	0.893643482898692	kruskal.test	0.951934517938531
alpha-Aminobutyric acid	Amino Acids	HMDB0000452	C02356	0.662226357224265	0.893643482898692	kruskal.test	0.992025627695265
alpha-Hydroxyisobutyric acid	Organic Acids	HMDB0000729	NA	0.429079146620381	0.839280281901059	kruskal.test	0.871678960529311
alpha-Linolenic acid	Fatty Acids	HMDB0001388	C06427	0.0460162244722237	0.719878962287193	kruskal.test	1.02713603990563
AMP	Nucleotides	HMDB0000045	C00020	0.774589061451752	0.906524560929798	anova	0.416833919183432
Anserine	Peptides	HMDB0000194	C01262	0.317203489539457	0.791376028813865	kruskal.test	1.45759529141333
Arachidonic acid	Fatty Acids	HMDB0001043	C00219	0.0521262867098955	0.719878962287193	kruskal.test	1.1860818540894
Asparagine	Amino Acids	HMDB0000168	C00152	0.31327329555414	0.791376028813865	kruskal.test	1.27708860245193
Aspartic acid	Amino Acids	HMDB0000191	C00049	0.358077457721828	0.792508714999814	anova	0.98246241562122
Azelaic acid	Fatty Acids	HMDB0000784	C08261	0.208655736930516	0.724325411959941	anova	0.980904544046327
bDCA	Bile Acids	HMDB0000438	NA	0.749369143137045	0.893643482898692	anova	0.648992901615604
Benzenebutanoic acid	Benzenoids	HMDB0000543	NA	0.655591247729372	0.893643482898692	kruskal.test	0.831932064644845
beta-Alanine	Amino Acids	HMDB0000056	C00099	0.994023922221421	0.997844484309869	kruskal.test	1.07035597088086
beta-D-Fucose	Carbohydrates	HMDB0003081	C02095	0.908333337338212	0.944912575587251	kruskal.test	1.01802876829272
bHDCA	Bile Acids	HMDB0000664	NA	0.533694304229309	0.854652813726373	kruskal.test	0.933084371806977
Butyric acid	SCFAs	HMDB0000039	C00246	0.311097179619536	0.791376028813865	anova	0.930247539919702
CA	Bile Acids	HMDB0000619	C00695	0.0717386751288707	0.719878962287193	kruskal.test	0.92372294293357
Caproic acid	SCFAs	HMDB0000535	C01585	0.379511215633714	0.792508714999814	kruskal.test	1.48164975059242
Carnitine	Carnitines	HMDB0000062	C00318	0.310060136691503	0.791376028813865	kruskal.test	0.957209487338814
Carnosine	Peptides	HMDB0000033	C00386	0.551251332183587	0.854652813726373	kruskal.test	1.21822889781404
CDCA	Bile Acids	HMDB0000518	C02528	0.0711221367912388	0.719878962287193	kruskal.test	0.944216847740053
Cinnamic acid	Phenylpropanoids	HMDB0000567	C10438	0.29923220546632	0.791376028813865	kruskal.test	0.654147822925987
Citraconic acid	Fatty Acids	HMDB0000634	C02226	0.160629434528857	0.719878962287193	kruskal.test	0.462839730064817
Citramalic acid	Fatty Acids	HMDB0000426	C00815	0.295047363698598	0.791376028813865	kruskal.test	1.22273360790474
Citric acid	Organic Acids	HMDB0000094	C00158	0.732912269816914	0.893643482898692	kruskal.test	0.467769974893147
Citrulline	Amino Acids	HMDB0000904	C00327	0.836589883665432	0.924353545651111	anova	0.707805508175017
Coumaric acid|4-Hydroxycinnamic acid	Phenylpropanoids	HMDB0041592|HMDB0002035	C05838|C00811	0.547694317726596	0.854652813726373	kruskal.test	1.04990037807062
Creatine	Amino Acids	HMDB0000064	C00300	0.375618672466808	0.792508714999814	kruskal.test	1.10063904880232
DCA	Bile Acids	HMDB0000626	C04483	0.036803748799643	0.719878962287193	anova	1.51627240893516
DCA-3S	Bile Acids	HMDB0002504	NA	0.759387184998419	0.893643482898692	kruskal.test	1.53546089497509
Decanoic acid	Fatty Acids	HMDB0000511	C01571	0.145346988865514	0.719878962287193	kruskal.test	1.71537959275236
DHA	Fatty Acids	HMDB0002183	C06429	0.0660909617999975	0.719878962287193	kruskal.test	1.19547957864247
Dihomo-gamma-linolenic acid	Fatty Acids	HMDB0002925	C03242	0.263786104918192	0.78036722704965	anova	0.901669448461152
Dimethylglycine	Amino Acids	HMDB0000092	C01026	0.732034180141883	0.893643482898692	kruskal.test	0.701830150932281
Dodecanoic acid	Fatty Acids	HMDB0000638	C02679	0.149159770433129	0.719878962287193	kruskal.test	2.0798797894351
Dodecanoylcarnitine	Carnitines	HMDB0002250	NA	0.153799010874209	0.719878962287193	kruskal.test	1.07336327232746
DPA	Fatty Acids	HMDB0006528	C16513	0.550326931060787	0.854652813726373	kruskal.test	0.761341446894945
DPAn-6	Fatty Acids	HMDB0001976	NA	0.0574418000403698	0.719878962287193	kruskal.test	1.24399853192987
EPA	Fatty Acids	HMDB0001999	C06428	0.161634513442224	0.719878962287193	kruskal.test	1.13645286780418
Erythronic acid	Carbohydrates	HMDB0000613	NA	0.350075376006993	0.792508714999814	kruskal.test	0.996138613476013
Ethylmethylacetic acid	SCFAs	HMDB0002176	C18319	0.68301811372871	0.893643482898692	anova	1.00656500333236
Fructose	Carbohydrates	HMDB0000660	C02336	0.0359640746478493	0.719878962287193	kruskal.test	1.55261629561803
Fumaric acid	Organic Acids	HMDB0000134	C00122	0.756680860967763	0.893643482898692	anova	1.18308354185226
GABA	Amino Acids	HMDB0000112	C00334	0.376791258422787	0.792508714999814	kruskal.test	0.698991196656001
Galactonic acid	Carbohydrates	HMDB0000565	C00880	0.334384237526985	0.791376028813865	kruskal.test	0.700391577939023
gamma-Glutamylalanine	Peptides	HMDB0006248	C03740	0.681461310285782	0.893643482898692	anova	0.734700697476981
gamma-Linolenic acid	Fatty Acids	HMDB0003073	C06426	0.118378739952634	0.719878962287193	kruskal.test	0.542512113820044
GCA	Bile Acids	HMDB0000138	C01921	0.131833728073081	0.719878962287193	kruskal.test	0.762965170781114
GCDCA	Bile Acids	HMDB0000637	C05466	0.0782057903784738	0.719878962287193	kruskal.test	0.801114124615471
GCDCA-3S	Bile Acids	HMDB0002497	NA	0.427669259497939	0.839280281901059	kruskal.test	0.795602181291807
GDCA	Bile Acids	HMDB0000631	C05464	0.124461824109684	0.719878962287193	kruskal.test	0.759704940028459
GDCA-3S	Bile Acids	NA	NA	0.0672513209306838	0.719878962287193	kruskal.test	0.798577678136823
GLCA	Bile Acids	HMDB0000698	C15557	0.474363527696349	0.854652813726373	anova	0.946026639402226
GLCA-3S	Bile Acids	HMDB0002639	C11301	0.0364851791751882	0.719878962287193	kruskal.test	1.24886254534529
Glucaric acid	Carbohydrates	HMDB0000663	C00818	0.283392930516763	0.791376028813865	kruskal.test	0.920859315250979
Gluconolactone	Carbohydrates	HMDB0000150	C00198	0.991405774688139	0.997844484309869	kruskal.test	0.777967209535329
Glucose 6-phosphate	Carbohydrates	HMDB0001401	C00092	0.486985719605985	0.854652813726373	kruskal.test	0.746133909597063
Glutaconic acid	Organic Acids	HMDB0000620	C02214	0.997844484309869	0.997844484309869	kruskal.test	0.821185177986983
Glutamic acid	Amino Acids	HMDB0000148	C00025	0.680739600161514	0.893643482898692	kruskal.test	0.764467654978347
Glutamine	Amino Acids	HMDB0000641	C00064	0.947483218103953	0.970259257000682	kruskal.test	0.787115660611565
Glutaric acid	Organic Acids	HMDB0000661	C00489	0.685200531725235	0.893643482898692	anova	1.03320905445839
Glutarylcarnitine	Carnitines	HMDB0013130	NA	0.0251234211363302	0.719878962287193	kruskal.test	1.19356183607744
Glyceraldehyde	Carbohydrates	HMDB0001051	C02154	0.0783675585240919	0.719878962287193	anova	1.68280738769844
Glyceric acid	Carbohydrates	HMDB0000139	C00258	0.42949084848458	0.839280281901059	kruskal.test	0.660140272570882
Glycine	Amino Acids	HMDB0000123	C00037	0.390214402444073	0.806948230296966	kruskal.test	0.959805959537127
Glycolic acid	Organic Acids	HMDB0000115	C00160	0.641070599983287	0.893643482898692	anova	0.628979882679131
Glycyleucine	Peptides	HMDB0000759	C02155	0.787005155688716	0.91602239432621	kruskal.test	1.06027198382477
Glycylproline	Peptides	HMDB0000721	NA	0.332708131004537	0.791376028813865	anova	0.813237153969697
Guanidoacetic acid	Organic Acids	HMDB0000128	C00581	0.359075613776646	0.792508714999814	kruskal.test	0.463332282596272
GUDCA	Bile Acids	HMDB0000708	NA	0.547694317726596	0.854652813726373	kruskal.test	0.807882039927112
HDCA	Bile Acids	HMDB0000733	NA	0.204520397796764	0.724325411959941	anova	1.20421109624523
Heptanoic acid	Fatty Acids	HMDB0000666	C17714	0.229381750102245	0.741252214861807	kruskal.test	1.51176458533661
Hippuric acid	Benzoic Acids	HMDB0000714	C01586	0.680739600161514	0.893643482898692	kruskal.test	0.5553212331589
Histidine	Amino Acids	HMDB0000177	C00135	0.887026767218763	0.939983589142271	kruskal.test	0.912921303015711
Homoserine	Amino Acids	HMDB0000719	C00263	0.50412028081285	0.854652813726373	anova	0.841296214386527
Homovanillic acid	Phenols	HMDB0000118	C05582	0.0520264000479247	0.719878962287193	kruskal.test	0.836587260229928
Hydrocinnamic acid	Phenylpropanoic Acids	HMDB0000764	C05629	0.134709406554762	0.719878962287193	kruskal.test	1.70447605839175
Hydroxyphenyllactic acid	Phenylpropanoic Acids	HMDB0000755	C03672	0.745495415987562	0.893643482898692	kruskal.test	0.725837433648197
Hydroxypropionic acid	Organic Acids	HMDB0000700	C01013	0.796114715945491	0.919943683157878	kruskal.test	1.14808979211345
Imidazolepropionic acid	Imidazoles	HMDB0002271	C20522	0.283399107525622	0.791376028813865	kruskal.test	0.9622057848775
Indole-3-carboxaldehyde	Indoles	HMDB0029737	C08493	0.976309117488103	0.990256390595076	kruskal.test	0.557694560718475
Indole-3-propionic acid	Indoles	HMDB0002302	NA	0.15113973850371	0.719878962287193	kruskal.test	1.39887190473742
Indoleacetic acid	Indoles	HMDB0000197	C00954	0.501921930001088	0.854652813726373	kruskal.test	1.14130601634642
Indolelactic acid	Indoles	HMDB0000671	C02043	0.800325096898659	0.919943683157878	kruskal.test	1.03596312432942
Isobutyric acid	SCFAs	HMDB0001873	C02632	0.234778939834726	0.741252214861807	kruskal.test	1.43987663578607
Isocaproic acid	SCFAs	HMDB0000689	NA	0.17335606986005	0.719878962287193	kruskal.test	1.09806069263735
Isocitric acid	Organic Acids	HMDB0000193	C00311	0.176416942358531	0.719878962287193	kruskal.test	0.719727601725948
isoLCA	Bile Acids	HMDB0000717	C17658	0.291531448886625	0.791376028813865	kruskal.test	0.936106348544904
Isoleucine	Amino Acids	HMDB0000172	C00407	0.565526960440649	0.854652813726373	anova	0.866642207472432
Isovaleric acid	SCFAs	HMDB0000718	C08262	0.479011945669934	0.854652813726373	anova	1.06769565924298
Ketoleucine	Organic Acids	HMDB0000695	C00233	0.559104668242246	0.854652813726373	kruskal.test	0.855302723457165
Lactic acid	Organic Acids	HMDB0000190	C00186	0.54077863855589	0.854652813726373	kruskal.test	1.02020833465377
LCA	Bile Acids	HMDB0000761	C03990	0.640366707843249	0.893643482898692	kruskal.test	0.966905301666271
LCA-3S	Bile Acids	HMDB0000907	NA	0.499866832683484	0.854652813726373	kruskal.test	1.30533034250518
Leucine	Amino Acids	HMDB0000687	C00123	0.48849705538955	0.854652813726373	anova	0.896977255681392
Linoleic acid	Fatty Acids	HMDB0000673	C01595	0.0332920195976987	0.719878962287193	kruskal.test	0.809571503418304
Linoleylcarnitine	Carnitines	HMDB0006469	NA	0.114993793357798	0.719878962287193	kruskal.test	1.09702321911469
Lysine	Amino Acids	HMDB0000182	C00047	0.87470771214156	0.939939012865031	anova	0.706413729946535
Maleic acid	Organic Acids	HMDB0000176	C01384	0.903988119394482	0.944912575587251	kruskal.test	0.872432756908765
Malic acid	Organic Acids	HMDB0000156	C00149	0.200669850781323	0.724325411959941	anova	1.36690325201498
Malonic acid	Organic Acids	HMDB0000691	C00383	0.207408099152976	0.724325411959941	kruskal.test	1.1092967480263
Maltose|Lactose	Carbohydrates	HMDB0000163|HMDB0000186	C00208|C00243	0.361915812505133	0.792508714999814	kruskal.test	1.79123694147125
Mandelic acid	Benzenoids	HMDB0000703	C01984	0.0971335608413144	0.719878962287193	kruskal.test	1.12624796677049
Methionine	Amino Acids	HMDB0000696	C00073	0.511991839479667	0.854652813726373	anova	0.956626722561359
Methylcysteine	Amino Acids	HMDB0002108	NA	0.0761336648645472	0.719878962287193	kruskal.test	0.987098728509778
Methylglutaric acid	Fatty Acids	HMDB0000752	NA	0.211932275298022	0.724325411959941	kruskal.test	0.909672407760504
Methylmalonic acid	Organic Acids	HMDB0000202	C02170	0.438228425556222	0.848569587667956	kruskal.test	1.19021640108748
Methylsuccinic acid	Fatty Acids	HMDB0001844	NA	0.509072500641702	0.854652813726373	kruskal.test	0.749645154739447
Myristic acid	Fatty Acids	HMDB0000806	C06424	0.516618104427579	0.854652813726373	anova	1.18807644341554
Myristoleic acid	Fatty Acids	HMDB0002000	C08322	0.46251840368548	0.854652813726373	kruskal.test	0.749209921227721
N-Acetylalanine	Amino Acids	HMDB0000766	NA	0.192643665964178	0.719878962287193	kruskal.test	0.876448010064966
N-Acetylaspartic acid	Amino Acids	HMDB0000812	C01042	0.475562605474377	0.854652813726373	kruskal.test	0.720799871346378
N-Acetylglucosamine	Carbohydrates	HMDB0000215	C00140	0.807650088030625	0.919943683157878	kruskal.test	0.97508538916951
N-Acetylglutamine	Amino Acids	HMDB0006029	NA	0.44521818696507	0.854337602014053	kruskal.test	1.03284365167571
N-Acetylhistidine	Amino Acids	HMDB0032055	C02997	0.648089630367723	0.893643482898692	kruskal.test	1.02533614971724
N-Acetylneuraminic acid	Carbohydrates	HMDB0000230	C00270	0.711229755373307	0.893643482898692	anova	1.24808407567367
N-Acetylserine	Amino Acids	HMDB0002931	NA	0.295797763171995	0.791376028813865	anova	0.974882814109151
N-Acetyltryptophan	Amino Acids	HMDB0013713	NA	0.360011831923326	0.792508714999814	kruskal.test	0.853828701966523
N-Acetytyrosine	Amino Acids	HMDB0000866	C01657	0.553237423709829	0.854652813726373	kruskal.test	0.158565562909566
Nicotinic acid	Pyridines	HMDB0001488	C00253	0.372423972207713	0.792508714999814	anova	1.07250482117369
Nonanoic acid	Fatty Acids	HMDB0000847	C01601	0.416946760842103	0.839280281901059	anova	0.835034900987942
NorCA	Bile Acids	HMDB0255727	NA	0.70448396389819	0.893643482898692	kruskal.test	0.970858617122561
NorDCA	Bile Acids	HMDB0304947	NA	0.746210719574168	0.893643482898692	kruskal.test	0.856520043685791
N-Phenylacetylphenylalanine	Amino Acids	HMDB0002372	NA	0.1545106106753	0.719878962287193	kruskal.test	1.14362785263176
Octanoic acid	Fatty Acids	HMDB0000482	C06423	0.697927283760404	0.893643482898692	kruskal.test	1.30478514904448
Oleic acid	Fatty Acids	HMDB0000207	C00712	0.0667598553669637	0.719878962287193	kruskal.test	1.18881804844284
Oleylcarnitine	Carnitines	HMDB0005065	NA	0.166033710562586	0.719878962287193	kruskal.test	0.955035665111562
Ornithine	Amino Acids	HMDB0000214	C00077	0.850578849519332	0.924353545651111	kruskal.test	1.08914342552227
ortho-Hydroxyphenylacetic acid	Benzenoids	HMDB0000669	C05852	0.103109058350601	0.719878962287193	kruskal.test	0.737234076860758
Oxalic acid	Organic Acids	HMDB0002329	C00209	0.850578849519332	0.924353545651111	kruskal.test	0.883162050657431
Oxoglutaric acid	Organic Acids	HMDB0000208	C00026	0.371587827353491	0.792508714999814	kruskal.test	0.687441393501991
Palmitoleic acid	Fatty Acids	HMDB0003229	C08362	0.166352482438163	0.719878962287193	kruskal.test	1.09418427450694
Palmitoylcarnitine	Carnitines	HMDB0000222	C02990	0.129391176773655	0.719878962287193	kruskal.test	0.962000169829319
Pentadecanoic acid	Fatty Acids	HMDB0000826	C16537	0.722215033203806	0.893643482898692	anova	0.600416102717017
Phenylacetylglutamine	Amino Acids	HMDB0006344	C04148	0.0552137392869624	0.719878962287193	kruskal.test	0.769284326373065
Phenylalanine	Amino Acids	HMDB0000159	C00079	0.749977338896977	0.893643482898692	kruskal.test	0.918578648581101
Phenyllactic acid	Phenylpropanoic Acids	HMDB0000779	NA	0.759204187912037	0.893643482898692	kruskal.test	0.961462083276492
Phenylpyruvic acid	Benzenoids	HMDB0000205	C00166	0.575562421201448	0.854652813726373	kruskal.test	0.60122194144377
Phthalic acid	Benzoic Acids	HMDB0002107	C01606	0.634806728775706	0.893643482898692	anova	0.803346162108044
p-Hydroxymandelic acid	Phenols	HMDB0000822	C11527	0.32946762673433	0.791376028813865	kruskal.test	0.689139208466487
p-Hydroxyphenylacetic acid	Phenols	HMDB0000020	C00642	0.93059782951159	0.962220085854216	kruskal.test	0.938349632257051
Pimelic acid	Fatty Acids	HMDB0000857	C02656	0.290572819065146	0.791376028813865	anova	1.00896099700163
Pipecolic acid	Amino Acids	HMDB0000716	C00408	0.727219715742975	0.893643482898692	anova	0.465841565563218
Proline	Amino Acids	HMDB0000162	C00148	0.882571843065757	0.939939012865031	kruskal.test	0.552632305615574
Propionic acid	SCFAs	HMDB0000237	C00163	0.0917947591332522	0.719878962287193	anova	1.11357745903364
Propionylcarnitine	Carnitines	HMDB0000824	C03017	0.0654013384073643	0.719878962287193	kruskal.test	0.755270496289357
Protocatechuic acid	Benzoic Acids	HMDB0001856	C00230	0.844174694694115	0.924353545651111	kruskal.test	1.03548511935068
Pyrrole-2-carboxylic acid	Organic Acids	HMDB0004230	C05942	0.936192589240614	0.963328606320052	kruskal.test	0.824745885918255
Pyruvic acid	Organic Acids	HMDB0000243	C00022	0.966063729357942	0.984552987336085	kruskal.test	0.827885125485756
Quinic acid	Organic Acids	HMDB0003072	C00296	0.662226357224265	0.893643482898692	kruskal.test	0.549486363295189
Rhamnose	Carbohydrates	HMDB0000849	C00507	0.807650088030625	0.919943683157878	kruskal.test	0.760279655805274
Ribulose	Carbohydrates	HMDB0000621	C00309	0.256250857652536	0.778770363719968	kruskal.test	0.945566730872848
Ricinoleic acid	Fatty Acids	HMDB0034297	C08365	0.426821830595512	0.839280281901059	kruskal.test	0.55603218315011
Sarcosine	Amino Acids	HMDB0000271	C00213	0.674242234570235	0.893643482898692	kruskal.test	0.869684646075659
Sebacic acid	Fatty Acids	HMDB0000792	C08277	0.236643899580295	0.741252214861807	kruskal.test	0.978558123616429
Serine	Amino Acids	HMDB0000187	C00065	0.615802553003485	0.893643482898692	anova	0.758163964043286
Stearylcarnitine	Carnitines	HMDB0000848	NA	0.166033710562586	0.719878962287193	kruskal.test	0.967403326520399
Suberic acid	Fatty Acids	HMDB0000893	C08278	0.158944403854393	0.719878962287193	kruskal.test	1.47755586532632
Succinic acid	Organic Acids	HMDB0000254	C00042	0.581805906057859	0.854652813726373	kruskal.test	1.00921730921713
Tartaric acid	Carbohydrates	HMDB0000956	C00898	0.899016809710373	0.944912575587251	kruskal.test	0.706398739407197
TCA	Bile Acids	HMDB0000036	C05122	0.143408519469057	0.719878962287193	kruskal.test	0.791972828151392
TCDCA	Bile Acids	HMDB0000951	C05465	0.0622458547221555	0.719878962287193	kruskal.test	1.07768299300216
TDCA	Bile Acids	HMDB0000896	C05463	0.0379120031023139	0.719878962287193	kruskal.test	1.30516841922529
Tetradecanoylcarnitine	Carnitines	HMDB0005066	NA	0.0831962132050261	0.719878962287193	kruskal.test	1.00413379914902
Threonine	Amino Acids	HMDB0000167	C00188	0.467656363049103	0.854652813726373	anova	0.852970090775029
Tridecanoic acid	Fatty Acids	HMDB0000910	C17076	0.838729916929682	0.924353545651111	anova	0.446060716899585
Tryptophan	Amino Acids	HMDB0000929	C00078	0.63791486208456	0.893643482898692	kruskal.test	0.856176630177256
Tyrosine	Amino Acids	HMDB0000158	C00082	0.566662150132559	0.854652813726373	kruskal.test	0.97201049015313
UCA	Bile Acids	HMDB0000917	C17644	0.307827598599644	0.791376028813865	kruskal.test	0.906554320762171
UDCA	Bile Acids	HMDB0000946	C07880	0.276552488183202	0.791376028813865	kruskal.test	1.19635422814118
Undecanoic acid	Fatty Acids	HMDB0000947	C17715	0.732034180141883	0.893643482898692	kruskal.test	1.08271354054712
Valeric acid	SCFAs	HMDB0000892	C00803	0.754486207153787	0.893643482898692	kruskal.test	1.22110699710304
Valine	Amino Acids	HMDB0000883	C00183	0.551251332183587	0.854652813726373	kruskal.test	0.987406326277851
Xylose	Carbohydrates	HMDB0000098	C00181	0.329924608771251	0.791376028813865	kruskal.test	0.668991381976937
Xylulose	Carbohydrates	HMDB0001644	C00310	0.191217136880394	0.719878962287193	kruskal.test	1.03484301592034
